# Supplementary material for: Genome downsizing, physiological novelty, and the global dominance of flowering plants
Source: PLoS Biol. 2018 Jan 11;16(1):e2003706. doi: 10.1371/journal.pbio.2003706 (PMC5764239; doi:10.1371/journal.pbio.2003706)
Supplement: S1 Data — Ds, stomatal density; Dv, vein density; lg, guard cell length. (XLSX) [file pbio.2003706.s003.xlsx]

## Sheet: Extant Data
Species	Family	Genome 1C	Dv (mm mm-2)	lg (um)	Ds (mm-2)	References
Acorus calamus	Acoraceae	0.65	8.6	NA	235.5	1, 2
Acorus gramineus	Acoraceae	0.4	6.1	NA	NA	3
Sambucus nigra	Adoxaceae	15.1	0.9	44.9	87	4, 5
Sambucus racemosa	Adoxaceae	10.45	7.9	45.3	86	4, 6
Sagittaria graminea	Alismataceae	14.13	3.5	NA	NA	1
Amaranthus retroflexus	Amaranthaceae	0.85	6.8	NA	NA	7
Chenopodium album	Amaranthaceae	1.17	6.4	63	NA	7, 8
Agapanthus sp	Amaryllidaceae	13.01	NA	40.74	54	4
Allium cepa	Amaryllidaceae	18.13	NA	36.27	54	4
Amborella trichopoda	Amborellaceae	0.89	2.83	30.7	31	7, 1, 9, 10
Pistacia lentiscus	Anacardiaceae	0.6	9.6	NA	NA	11
Annona glabra	Annonaceae	1.34	6.13	25.7	285	4, 12
Asimina triloba	Annonaceae	0.8	8.4	28	65	1, 13
Cananga odorata	Annonaceae	0.78	6.3	NA	NA	1
Coriandrum sativum	Apiaceae	2.54	NA	43.75	NA	8
Heracleum sphondylium	Apiaceae	2.19	7.3	NA	NA	6
Trachyspermum ammi	Apiaceae	2.85	NA	28.12	NA	8
Asclepias syriaca	Apocynaceae	0.42	8.5	NA	NA	7
Hoya carnosa	Apocynaceae	2.15	1	NA	NA	7
Ilex aquifolium	Aquifoliaceae	1.12	NA	29.8	220	4
Amorphophallus bulbifer	Araceae	9.09	NA	49.33	61	4
Amorphophallus paeoniifolius	Araceae	4.11	NA	35.3	203	4
Anthurium andraeanum	Araceae	4.8	1.4	NA	NA	3
Colocasia esculenta	Araceae	4.08	4.4	26.6	81	14
Orontium aquaticum	Araceae	15	8.7	NA	NA	1
Pistia stratiotes	Araceae	0.33	1.5	NA	NA	3
Xanthosoma sagittifolium	Araceae	2.25	NA	27.53	169	4
Hedera canariensis	Araliaceae	1.4	3.53	NA	NA	15
Hedera helix	Araliaceae	1.46	2.3	33.9	133	4, 5
Agathis australis	Araucariaceae	15.8	1.1	38.8	95	14
Araucaria araucana	Araucariaceae	22.75	1.21	NA	63.8	10
Araucaria bidwillii	Araucariaceae	22.2	NA	NA	82	16
Araucaria montana	Araucariaceae	16.05	NA	NA	154	16
Araucaria rulei	Araucariaceae	16.15	NA	NA	96	16
Wollemia nobilis	Araucariaceae	13.9	1.3	NA	NA	7
Elaeis guineensis	Arecaceae	0.98	NA	33.47	79	4
Phoenix canariensis	Arecaceae	0.9	9.1	NA	NA	11
Phoenix roebelenii	Arecaceae	1.49	NA	29.16	226	4
Asarum caudatum	Aristolochiaceae	4.55	NA	48.6	66	4
Asarum splendens	Aristolochiaceae	8.95	2.9	NA	NA	1
Saruma henryi	Aristolochiaceae	3.2	2.45	NA	NA	1, 3
Hosta longissima	Asparagaceae	9.6	NA	34.77	119	4
Hosta rectifolia	Asparagaceae	9.72	NA	42.31	70	4
Hosta ventricosa	Asparagaceae	19.21	NA	48.31	67	4
Maianthemum japonicum	Asparagaceae	20.55	NA	42.53	55.84	17
Polygonatum odoratum	Asparagaceae	9.83	NA	63.9	53.7	17
Asplenium radicans	Aspleniaceae	4.08	NA	37.6	NA	18
Asplenium ruta-muraria	Aspleniaceae	6.43	NA	35.5	NA	18
Asplenium scolopendrium	Aspleniaceae	7.1	NA	59	59	19
Asplenium trichomanes	Aspleniaceae	8.42	NA	36.6	48	18, 20
Athyrium filix-femina	Aspleniaceae	7.2	0.9	37.6	72	3, 18, 20
Deparia acrostichoides	Aspleniaceae	9.39	NA	44.1	NA	18
Iva xanthiifolia	Asteraceae	3.17	13.3	NA	NA	7
Lactuca sativa	Asteraceae	2.65	NA	29.65	123.61	17
Senecio leucanthemifolius	Asteraceae	2	NA	26.4	62	4
Taraxacum campylodes	Asteraceae	1.3	8.15	NA	NA	6, 7
Ambrosia artemisiifolia	Asteraceae	1.16	10.2	NA	NA	7
Ambrosia trifida	Asteraceae	1.91	10.51	NA	NA	7, 21
Artemisia tridentata	Asteraceae	4.09	10.4	NA	NA	6
Cynara scolymus	Asteraceae	1.1	NA	NA	117	16
Helianthus annuus	Asteraceae	2.43	6.4	35.2	207.4	5, 15, 22
Solidago virgaurea	Asteraceae	1.13	NA	33.43	95.72	17
Austrobaileya scandens	Austrobaileyaceae	9.52	2.07	47.15	71	1, 7, 9
Begonia coccinea	Begoniaceae	0.56	NA	NA	40	16
Berberis microphylla	Berberidaceae	2.96	NA	30.7	220	4
Berberis montana	Berberidaceae	0.84	NA	29.4	256	4
Berberis vulgaris	Berberidaceae	1.72	NA	32.8	133	4
Nandina domestica	Berberidaceae	2.18	5.4	27.2	333	1, 4
Alnus alnobetula	Betulaceae	0.54	NA	30.3	181	4
Alnus glutinosa	Betulaceae	0.54	NA	26.4	203	4
Betula pubescens	Betulaceae	0.74	NA	38	54	4
Carpinus betulus	Betulaceae	1.03	9.5	NA	NA	23
Corylus avellana	Betulaceae	0.47	2.3	27.7	94	4, 5
Alliaria petiolata	Brassicaceae	1.95	1.1	NA	NA	5
Arabidopsis thaliana	Brassicaceae	0.16	6.2	NA	NA	4
Raphanus raphanistrum	Brassicaceae	1	NA	26.5	NA	8
Sisymbrium irio	Brassicaceae	0.53	NA	34	NA	8
Thlaspi montanum	Brassicaceae	0.3	9.5	NA	NA	6
Brasenia schreberi	Cabombaceae	1.25	1.68	25.5	258	1, 9, 10
Canella winterana	Canellaceae	5.83	7.2	NA	NA	1
Humulus lupulus	Cannabaceae	2.9	7.2	NA	NA	7
Canna indica	Cannaceae	0.7	NA	27.57	109	4
Dianthus caryophyllus	Caryophyllaceae	0.63	NA	64.5	NA	4
Schiedea verticillata	Caryophyllaceae	1.2	3.1	NA	NA	24
Canotia holacantha	Celastraceae	0.19	NA	NA	50	16
Cercidiphyllum japonicum	Cercidiphyllaceae	0.76	6.7	NA	NA	1, 25
Chloranthus spicatus	Chloranthaceae	3.6	3.04	43.3	90	1, 3, 7, 10
Sarcandra glabra	Chloranthaceae	4.35	2.25	47.6	47.85	10
Cistus libanotis	Cistaceae	2.83	NA	55.6	58	4
Helianthemum nummularium	Cistaceae	2.18	NA	30.9	174	4
Callisia soconuscensis	Commelinaceae	13.54	NA	76.2	21	4
Tradescantia ohiensis	Commelinaceae	29.73	NA	58.74	38	4
Tradescantia virginiana	Commelinaceae	42.91	NA	65.85	18	4
Tradescantia zebrina	Commelinaceae	18.05	NA	NA	14	16
Convolvulus arvensis	Convolvulaceae	1.78	NA	50.84	NA	8
Cornus sanguinea	Cornaceae	0.9	NA	27.7	140	4
Cucumis dipsaceus	Cucurbitaceae	1.2	NA	27.9	274	4
Cucurbita pepo	Cucurbitaceae	0.55	NA	NA	149	16
Callitris rhomboidea	Cupressaceae	9	NA	NA	103	43
Juniperus virginiana	Cupressaceae	11.95	NA	NA	215	16
Metasequoia glyptostroboides	Cupressaceae	11.04	0.4	NA	167.2	3, 44
Sequoia sempervirens	Cupressaceae	32.14	NA	NA	88.5	44
Taxodium distichum	Cupressaceae	10	NA	NA	165.8	44
Tetraclinis articulata	Cupressaceae	12.9	NA	NA	242.9	43
Thuja occidentalis	Cupressaceae	12.4	2.3	NA	NA	3
Cycas micholitzii	Cycadaceae	13.8	0.1	NA	NA	24
Cycas revoluta	Cycadaceae	13.7	NA	55.4	51.7	28
Carex bostrychostigma	Cyperaceae	0.55	NA	43.12	42.54	17
Carex siderosticta	Cyperaceae	1.18	NA	51.26	139.96	17
Pteridium aquilinum	Dennstaedtiaceae	8.06	2.7	45.64	83.9	3, 17, 18, 19, 20
Balantium antarcticum	Dicksoniaceae	11.49	NA	31.2	185.9	18
Cystopteris bulbifera	Dryopteridaceae	4.2	NA	31	NA	18
Cystopteris laurentiana	Dryopteridaceae	11.22	NA	44.4	NA	18
Cystopteris tenuis	Dryopteridaceae	8.41	NA	39.1	NA	18
Dryopteris cambrensis	Dryopteridaceae	12.59	NA	47	NA	46
dryopteris cambrensisxcritica	Dryopteridaceae	20.38	NA	59	NA	46
Dryopteris carthusiana	Dryopteridaceae	16.87	1.7	54.9	NA	18
Dryopteris clintoniana	Dryopteridaceae	23.41	NA	65.4	NA	18
Dryopteris cristata	Dryopteridaceae	16.8	NA	55.6	NA	18
Dryopteris filix-mas	Dryopteridaceae	15.97	NA	56.3	NA	18
Dryopteris goldiana	Dryopteridaceae	8.42	NA	45.3	NA	18
Dryopteris intermedia	Dryopteridaceae	8.86	NA	37.4	NA	18
Dryopteris marginalis	Dryopteridaceae	6.78	1.8	42	NA	3, 18
Dryopteris pseudomas	Dryopteridaceae	13.01	NA	47	NA	46
Gymnocarpium dryopteris	Dryopteridaceae	7.61	NA	36	40	18, 20
Polystichum acrostichoides	Dryopteridaceae	7.24	NA	49.5	80	18, 20
Equisetum fluviatile	Equisetaceae	13.5	NA	NA	80	20
Equisetum hyemale	Equisetaceae	26.3	NA	NA	48	20
Equisetum laevigatum	Equisetaceae	25.7	NA	NA	48	20
Equisetum palustre	Equisetaceae	14.25	NA	NA	136	20
Equisetum scirpoides	Equisetaceae	21.25	NA	NA	96	20
Equisetum variegatum	Equisetaceae	30.35	NA	NA	48	20
Hippochaete debilis	Equisetaceae	26.23	NA	NA	48	20
Vaccinium corymbosum	Ericaceae	0.7	7.1	NA	NA	23
Eucommia ulmoides	Eucommiaceae	0.73	NA	39.3	96	4
Manihot esculenta	Euphorbiaceae	0.83	6.7	33.4	180	14
Ricinus communis	Euphorbiaceae	0.52	11.2	30.2	163	7, 14
Eupomatia laurina	Eupomatiaceae	1.23	6.6	NA	NA	1
Euptelea pleiosperma	Eupteleaceae	0.67	5.27	NA	NA	1
Vicia faba	Fabaceae	20.39	5.6	35	89.7	8, 7, 22
Fagus grandifolia	Fagaceae	0.54	10.9	NA	69.32	13, 23
Fagus sylvatica	Fagaceae	0.55	9.5	19.1	224	4, 13
Quercus cerris	Fagaceae	0.94	NA	24.7	486.5	4, 47
Quercus coccifera	Fagaceae	0.98	NA	27.5	310	4
Quercus ilex	Fagaceae	1	11.7	NA	NA	11, 31
Quercus petraea	Fagaceae	0.8	9.9	27	317	4, 31, 47
Quercus pubescens	Fagaceae	0.91	11.5	NA	NA	31
Quercus robur	Fagaceae	0.92	NA	26	237	4
Quercus rubra	Fagaceae	0.85	9.5	21	583.15	7, 13, 25, 47
Quercus suber	Fagaceae	0.95	10.7	21.4	903.2	11
Ginkgo biloba	Ginkgoaceae	11.75	1.3	39.8	51	3, 7, 14
Gnetum gnemon	Gnetaceae	3.87	2.9	NA	20.1	3
Hamamelis virginiana	Hamamelidaceae	0.58	NA	27	167.6	13, 24
Hernandia nymphaeifolia	hernandiaceae	2.39	5.3	NA	NA	1
Iris sibirica	Iridaceae	2.06	NA	20.32	142	4
Carya illinoinensis	Juglandaceae	0.81	NA	20	351	4
Juglans regia	Juglandaceae	0.62	2.8	NA	NA	5
Origanum vulgare	Lamiaceae	0.66	NA	22.6	306	4
Plectranthus scutellarioides	Lamiaceae	1.73	NA	NA	141	16
Stauntonia hexaphylla	Lardizabalaceae	0.7	5.5	NA	NA	1
Laurus nobilis	Lauraceae	3.05	5.03	38.4	205	3, 7, 14
Acacia doratoxylon	Leguminosae	0.81	10.4	NA	NA	23
Acacia suaveolens	Leguminosae	0.9	5.2	NA	NA	23
Ceratonia siliqua	Leguminosae	0.65	6.45	25.8	135	7, 11, 14
Colutea arborescens	Leguminosae	0.64	NA	23.6	139	4
Lathyrus aphaca	Leguminosae	6.9	NA	35	NA	8
Lonchocarpus emarginatus	Leguminosae	0.52	NA	15.4	248	4
Medicago sativa	Leguminosae	1.31	NA	NA	179	16
Phaseolus vulgaris	Leguminosae	0.6	NA	NA	161	16
Prosopis glandulosa	Leguminosae	0.42	17.2	NA	NA	11
Robinia pseudoacacia	Leguminosae	0.65	15.6	8	158	7, 13, 25
Trifolium pratense	Leguminosae	0.4	12.5	NA	NA	7
Trifolium repens	Leguminosae	1.1	8.2	NA	NA	7
Streptopus amplexifolius	Liliaceae	6.37	NA	39.96	33	4
Lawsonia inermis	Lythraceae	0.34	NA	30.3	118	4
Punica granatum	Lythraceae	0.72	3	15	80	14
Liriodendron tulipifera	Magnoliaceae	0.8	5.3	19.75	236.04	3, 4, 13
Magnolia grandiflora	Magnoliaceae	4.53	7.2	50	255.1	1, 11, 13
Magnolia kobus	Magnoliaceae	0.88	NA	18.6	370	4
Abutilon theophrasti	Malvaceae	1.4	14.3	NA	NA	7
Gossypium arboreum	Malvaceae	2.13	NA	29	244	4
Gossypium hirsutum	Malvaceae	2.4	NA	31.8	213.3	22
Thespesia populnea	Malvaceae	4	NA	34.4	169	4
Calathea bachemiana	Marantaceae	0.37	NA	32.94	48	4
Calathea zebrina	Marantaceae	0.34	NA	31.54	90	4
Maranta cristata	Marantaceae	0.51	NA	28.54	45	4
Melia azedarach	Meliaceae	0.43	NA	55.84	NA	8
Nymphoides peltata	Menyanthaceae	0.73	NA	21.25	559	26
Ficus carica	Moraceae	0.52	7.3	28.3	281	4, 11
Ficus pumila	Moraceae	0.68	NA	22.4	204	4
Ficus retusa	Moraceae	0.68	NA	27.7	146	4
Morus alba	Moraceae	0.85	12.3	NA	NA	7
Musa acuminata	Musaceae	0.61	NA	31.8	117	4
Eucalyptus globulus	Myrtaceae	0.55	8.4	NA	NA	7
Psidium guajava	Myrtaceae	0.28	12.5	NA	NA	11
Nelumbo lutea	Nelumbonaceae	0.96	2.7	NA	NA	1
Bougainvillea glabra	Nyctaginaceae	4.08	NA	32.5	NA	8
Fraxinus excelsior	Oleaceae	0.96	NA	26.1	243	4
Ligustrum vulgare	Oleaceae	1.05	NA	30.3	203	4
Olea europaea	Oleaceae	1.94	7.05	17.65	263	4, 11, 14
Syringa vulgaris	Oleaceae	1.2	10.2	NA	NA	7
Oenothera biennis	Onagraceae	1.22	6.6	NA	NA	7
Matteuccia struthiopteris	Onocleaceae	13.43	1.3	44.77	58.48	7, 17, 18
Onoclea sensibilis	Onocleaceae	15.54	2	43.75	102.27	7, 17, 18, 20
Botrychium lunaria	Ophioglossaceae	12.1	NA	NA	50	20
Botrychium virginianum	Ophioglossaceae	10.22	1.2	NA	32	7
Ophioglossum petiolatum	Ophioglossaceae	65.55	NA	NA	64	20
Ansellia africana	Orchidaceae	1.81	NA	31.45	53	4
Cypripedium formosanum	Orchidaceae	27.98	NA	62.69	46	4
Cypripedium irapeanum	Orchidaceae	1.96	NA	34.97	135	4
Cypripedium parviflorum	Orchidaceae	31.85	NA	60.68	21	4
Dendrobium lindleyi	Orchidaceae	1.19	NA	27.44	114	4
Dendrobium moschatum	Orchidaceae	4.6	NA	32.92	49	4
Miltonia clowesii	Orchidaceae	1.86	NA	28.15	88	4
Paphiopedilum appletonianum	Orchidaceae	32.5	0.7	78	18.5	27
Paphiopedilum armeniacum	Orchidaceae	21.1	1.2	63.6	29.1	27
Paphiopedilum concolor	Orchidaceae	19.48	1.2	50.1	37.5	27
Paphiopedilum dianthum	Orchidaceae	35.9	1	62.1	38.23	27
Paphiopedilum glanduliferum	Orchidaceae	23.51	NA	46.78	53	4
Paphiopedilum gratrixianum	Orchidaceae	25	1.2	54.6	66.23	27
Paphiopedilum insigne	Orchidaceae	23.05	1	56.6	34.82	27
Paphiopedilum micranthum	Orchidaceae	22.78	1.2	56.2	27.57	27
Paphiopedilum phillipense	Orchidaceae	22.79	NA	47.05	69	4
Paphiopedilum purpuratum	Orchidaceae	27.13	0.6	68.9	17.03	27
Paphiopedilum villosum	Orchidaceae	22.48	1.2	57.7	48.82	27
Paphiopedilum wardii	Orchidaceae	34.5	0.8	71.11	21.19	27
Osmunda claytoniana	Osmundaceae	13.46	1.6	48.7	48	3, 18, 20
Osmunda regalis	Osmundaceae	13.94	2.23	58.47	48.67	3, 7, 14, 18, 19, 20
Osmundastrum cinnamomeum	Osmundaceae	15.6	1.9	45.2	NA	18
Todea barbara	Osmundaceae	21	NA	NA	49	45
Oxalis corniculata	Oxalidaceae	1.45	NA	24.95	172.29	17
Paeonia clusii	Paeoniaceae	28.37	NA	63.2	82	4
Paeonia delavayi	Paeoniaceae	14.38	NA	41.9	109	4
Paeonia mascula	Paeoniaceae	17.39	NA	51.9	70	4
Eschscholzia californica	Papaveraceae	1.13	1.5	NA	NA	3
Paulownia tomentosa	Paulowniaceae	0.6	3.3	NA	NA	5
Abies balsamea	Pinaceae	16.4	NA	NA	169.3	29
Abies fraseri	Pinaceae	17.2	NA	NA	134.5	30
Abies nordmanniana	Pinaceae	17.6	NA	52.4	110	19
Cedrus atlantica	Pinaceae	16.2	NA	NA	340	16
Cedrus deodara	Pinaceae	16.3	NA	48.5	85	19
Larix decidua	Pinaceae	11.45	NA	46.7	16	19
Larix gmelinii	Pinaceae	12.85	NA	58.96	95.7	17
Picea pungens	Pinaceae	18.15	NA	66.4	39	19
Pinus canariensis	Pinaceae	32.15	1.5	NA	NA	11
Pinus elliottii	Pinaceae	23.3	NA	NA	211	16
Pinus flexilis	Pinaceae	31.2	NA	NA	254	16
Pinus halepensis	Pinaceae	24.55	NA	84.11	NA	48
Pinus koraiensis	Pinaceae	28.2	NA	52.06	123.43	17
Pinus nigra	Pinaceae	23.29	NA	68.3	NA	48
Pinus pinaster	Pinaceae	28.9	NA	64	NA	48
Pinus pinea	Pinaceae	30.4	NA	73.2	NA	48
Pinus roxburghii	Pinaceae	30.85	NA	45.1	45.4	31
Pinus sylvestris	Pinaceae	22.98	NA	39.6	120	19
Pinus taeda	Pinaceae	22.1	NA	NA	189	16
Peperomia glabella	Piperaceae	1.66	NA	35.3	28	4
Peperomia magnoliifolia	Piperaceae	1.34	NA	35.5	19	4
Peperomia obtusifolia	Piperaceae	1.15	NA	NA	55	33
Piper ornatum	Piperaceae	0.81	NA	35.5	71	4
Pittosporum tenuifolium	Pittosporaceae	0.46	NA	26.4	270	4
Plagiogyria matsumureana	Plagiogyriaceae	12.57	NA	NA	80	20
Plantago major	Plantaginaceae	0.71	3.8	53.34	NA	7, 8
Plantago ovata	Plantaginaceae	0.66	NA	49	NA	8
Platanus orientalis	Platanaceae	1.29	7.8	32.6	242	1, 4
Avena sativa	Poaceae	13.23	NA	66	69.1	22
Brachypodium sylvaticum	Poaceae	0.46	NA	18.65	349	4
Panicum virgatum	Poaceae	1.35	8.6	NA	NA	3
Phragmites australis	Poaceae	0.98	NA	18.84	1000	4
Triticum aestivum	Poaceae	17.3	NA	87	57.8	22
Zea mays	Poaceae	2.73	NA	NA	86	16
Nageia nagi	Podocarpaceae	5.6	1.4	31.8	104	7, 14
Phyllocladus aspleniifolius	Podocarpaceae	7.95	2.1	NA	NA	7
Podocarpus totara	Podocarpaceae	11.25	NA	NA	129	16
Polypodium glycyrrhiza	Polypodiaceae	10.2	NA	50.4	NA	34
Polypodium virginianum	Polypodiaceae	15.64	NA	52.4	NA	18
Polypodium vulgare	Polypodiaceae	14.5	NA	NA	58	35
Eichhornia crassipes	Pontederiaceae	0.98	4.2	NA	105.3	3, 7
Agastachys odorata	Proteaceae	3.52	4.7	NA	NA	1, 36
Athertonia diversifolia	Proteaceae	1.43	7.1	20.8	267	37, 38
Austromuellera trinervia	Proteaceae	0.91	12.8	27	521	37, 38
Bellendena montana	Proteaceae	4.95	4.7	42.7	128	1, 37, 38
Brabejum stellatifolium	Proteaceae	1.15	10.6	27.7	279	37, 38
Buckinghamia celsissima	Proteaceae	0.82	8.5	23.3	312	37, 38
Cardwellia sublimis	Proteaceae	0.82	9.1	25.3	248	37, 38
Carnarvonia araliifolia	Proteaceae	1.03	6.3	39	145	37, 38
Catalepidia heyana	Proteaceae	1	7.6	24.2	340	37, 38
Darlingia ferruginea	Proteaceae	2.02	10.8	38.6	177	37, 38
Grevillea robusta	Proteaceae	0.83	4.7	NA	NA	3
Hakea teretifolia	Proteaceae	0.93	8.6	NA	NA	39
Helicia australasica	Proteaceae	1.27	8.1	30	231	37, 38
Knightia excelsa	Proteaceae	1.15	6.6	NA	NA	1, 38
Lambertia formosa	Proteaceae	1	9.6	NA	NA	39
Lomatia tinctoria	Proteaceae	1.22	4.8	28	161	37, 38
Musgravea heterophylla	Proteaceae	0.84	13.2	23.1	444	37, 38
neorites kevedianus	Proteaceae	0.64	6.6	32	196	37, 38
Opisthiolepis heterophylla	Proteaceae	0.76	5.9	20.5	250	37, 38
Placospermum coriaceum	Proteaceae	30.31	3.8	62.7	43	1, 37, 38
Roupala pseudocordata	Proteaceae	1.09	3.8	37.3	131	37, 38
Sphalmium racemosum	Proteaceae	1.9	3.5	59.6	45	37, 38
Stenocarpus sinuatus	Proteaceae	1.2	6.34	31.3	196	37, 38
Telopea truncata	Proteaceae	1.2	4.4	27.8	129	37, 38
Adiantum pedatum	Pteridaceae	5.13	NA	25.93	62.51	17, 18, 20
Cryptogramma stelleri	Pteridaceae	4.66	NA	43	NA	18
Pellaea glabella	Pteridaceae	6.83	NA	42.9	48	18, 20
Anemone patens	Ranunculaceae	4.51	NA	50.7	75	4
Anemone virginiana	Ranunculaceae	8.93	4	NA	NA	1
Caltha palustris	Ranunculaceae	16.5	NA	51.88	70.07	17
Helleborus multifidus	Ranunculaceae	14.51	NA	48	108	4
Hydrastis canadensis	Ranunculaceae	1.31	3.5	NA	NA	1
Ranunculus asiaticus	Ranunculaceae	7.63	2.9	NA	NA	3
Thalictrum fendleri	Ranunculaceae	1.1	10	NA	NA	6
Rhamnus alaternus	Rhamnaceae	0.3	6.9	NA	NA	23
Amelanchier alnifolia	Rosaceae	1.34	8	NA	NA	7
Chaenomeles speciosa	Rosaceae	0.59	NA	28.54	181	4
Crataegus pinnatifida	Rosaceae	0.78	NA	42.63	134	17
Fragaria vesca	Rosaceae	0.25	NA	17.17	261.58	17
Fragaria virginiana	Rosaceae	0.4	9	NA	NA	6
Malus baccata	Rosaceae	0.72	NA	36.54	171.46	17
Prunus cerasus	Rosaceae	0.62	9.6	NA	NA	7
Prunus domestica	Rosaceae	0.9	NA	26.6	267	4
Prunus laurocerasus	Rosaceae	3.65	1.3	NA	NA	5
Prunus mahaleb	Rosaceae	0.35	12	NA	NA	23
Prunus persica	Rosaceae	0.28	11.4	NA	NA	7
Prunus serotina	Rosaceae	0.5	9.6	24.7	196.62	13, 4, 7, 25
Prunus spinosa	Rosaceae	0.65	9.4	NA	NA	23
Prunus subhirtella	Rosaceae	0.3	NA	24.2	390	4
Rosa acicularis	Rosaceae	0.64	NA	26.9	144	4
Rosa blanda	Rosaceae	0.27	NA	17.5	154	4
Rosa bracteata	Rosaceae	0.59	NA	20.1	473	4
Rosa canina	Rosaceae	1.4	NA	30.5	86	4
Rubus hispidus	Rosaceae	0.3	7.8	NA	NA	23
Sorbus alnifolia	Rosaceae	0.68	11.1	33.3	174	4, 23
Spiraea chamaedryfolia	Rosaceae	0.45	NA	15.45	271.2	17
Bouvardia ternifolia	Rubiaceae	3.31	NA	50.2	58	4
Coffea arabica	Rubiaceae	1.18	NA	34.9	128	4
Coffea stenophylla	Rubiaceae	0.59	NA	29.2	144	4
Galium aparine	Rubiaceae	1.03	NA	45.99	79.76	17
Citrus aurantiifolia	Rutaceae	0.37	NA	21.5	452	4
Citrus sinensis	Rutaceae	0.62	4.1	17.9	434	4, 7, 14
Populus alba	Salicaceae	0.52	15.1	NA	NA	11
Populus nigra	Salicaceae	0.54	23.3	NA	NA	7
Salix alba	Salicaceae	0.81	NA	23.9	143	4
Salix fragilis	Salicaceae	0.86	5.8	NA	NA	23
Acer campestre	Sapindaceae	1.35	10	NA	NA	31
Acer carpinifolium	Sapindaceae	0.38	7.8	NA	NA	24
Acer heldreichii	Sapindaceae	1.28	8.3	NA	NA	24
Acer monspessulanum	Sapindaceae	0.73	11.6	NA	NA	24, 31
Acer negundo	Sapindaceae	0.54	8.1	NA	NA	23
Acer platanoides	Sapindaceae	0.71	6.5	NA	NA	7
Acer pseudoplatanus	Sapindaceae	1.3	8.65	18.75	230.61	4, 17, 24, 31
Acer tataricum	Sapindaceae	0.6	10.1	NA	NA	24
Aesculus hippocastanum	Sapindaceae	0.6	1.8	21.7	329.5	4, 5, 24, 40
Dodonaea viscosa	Sapindaceae	0.63	10.45	NA	NA	39
Anemopsis californica	Saururaceae	0.8	6.6	NA	NA	1
Houttuynia cordata	Saururaceae	1.3	3.4	NA	NA	1
Illicium anisatum	Schisandraceae	3.41	3.73	50.4	94	1, 10, 25
Kadsura coccinea	Schisandraceae	7.4	4.9	84.7	41	10
Kadsura japonica	Schisandraceae	8.13	3.45	60.1	90	10
Schisandra rubriflora	Schisandraceae	9.11	3.2	42.4	NA	1, 9
Simarouba amara	Simaroubaceae	1.01	14.8	NA	NA	7
Smilax aspera	Smilacaceae	5.3	1.8	NA	NA	5
Capsicum annuum	Solanaceae	3.92	NA	31.94	145	4
Datura stramonium	Solanaceae	2.05	NA	37.5	NA	8
Lycopersicon esculentum	Solanaceae	1.03	NA	30	NA	8
Nicotiana alata	Solanaceae	2.42	7.4	NA	NA	7
Nicotiana tabacum	Solanaceae	5.17	5.4	NA	NA	7
Solanum tuberosum	Solanaceae	0.9	8.3	NA	NA	7
Taxus baccata	Taxaceae	11.1	0.3	NA	NA	3
Phegopteris connectilis	Thelypteridaceae	7.15	NA	34.1	NA	18
Thelypteris confluens	Thelypteridaceae	8	NA	30.6	NA	18
Thelypteris noveboracensis	Thelypteridaceae	4.5	NA	28.4	NA	18
Trochodendron aralioides	Trochodendraceae	1.9	3.2	NA	NA	1
Tropaeolum majus	Tropaeolaceae	1.33	7.1	NA	130	7, 16
Parthenocissus quinquefolia	Vitaceae	3.18	6.1	NA	NA	7
Vitis vinifera	Vitaceae	0.41	2.7	31.22	132	4, 5
Vitis vulpina	Vitaceae	0.5	8.1	NA	NA	7
Welwitschia mirabilis	Welwitschiaceae	7.2	1.7	NA	NA	3
Woodsia ilvensis	Woodsiaceae	4.2	NA	31.3	NA	18
Woodsia oregana	Woodsiaceae	8.7	NA	33.8	NA	18
Ceratozamia mexicana	Zamiaceae	31.57	1.4	NA	20.1	7
Ceratozamia norstogii	Zamiaceae	31.6	NA	53	NA	41
Dioon edule	Zamiaceae	25.15	2.2	NA	73.7	7
Dioon merolae	Zamiaceae	24.35	NA	45.8	66.2	28
Encephalartos lehmannii	Zamiaceae	29.75	2.3	NA	NA	7
Lepidozamia hopei	Zamiaceae	30.15	0.9	57.45	35	14, 18
Lepidozamia peroffskyana	Zamiaceae	27.65	1.3	57.3	36.65	14, 28
Macrozamia moorei	Zamiaceae	26.5	2	NA	NA	7
Microcycas calocoma	Zamiaceae	20.6	2.4	NA	NA	7
Zamia fischeri	Zamiaceae	18.65	2.2	NA	NA	24, 42
Zamia furfuracea	Zamiaceae	18.18	1.75	NA	87	3, 24, 33
Zamia pumila	Zamiaceae	19.02	2.2	NA	72.3	7, 42
Zingiber officinale	Zingiberaceae	5.9	NA	39.56	57	4
Hordium vulgare		5.55	NA	NA	52	16

## Sheet: Fossil Data
Species	age	lg (um)	Ds (mm-2)	Dv (mm-1)	clade	Reference
Komlopteris nordenskioeldii	172.55	57.4	NA	NA	Gymnosperm	Guignard G, Thevenard F, van Konijnenburg-van Cittert, JHA 1998. Cuticle ultrastructure of the cheriolepidiaceous conifer Hirmeriella muensteri (Schenk) Jung. Review of Palaeobotany and Palynology 104: 115-141.
Sewardiodendron laxum	168.4	31.2	NA	NA	Gymnosperm	Yao XL, Zhou ZY, Zhang, BL. 1998. Reconstruction of the Jurassic conifer Sewardiodendron laxum (Taxodiaceae). American Journal of Botany 85: 1289-1300.
Ginkgo huttoni	168.4	24	NA	NA	Gymnosperm	Chen LQ, Li CS, Chaloner WG, Beerling DJ, Sun QG, Collinson ME, Mitchell PL. 2001. Assessing the potential for the stomatal characters of extant and fossil Ginkgo leaves to signal atmospheric CO2 change. American Journal of Botany 88: 1309-1315.
Ginkgo yimaensis	168.4	30	NA	NA	Gymnosperm	Chen LQ, Li CS, Chaloner WG, Beerling DJ, Sun QG, Collinson ME, Mitchell PL. 2001. Assessing the potential for the stomatal characters of extant and fossil Ginkgo leaves to signal atmospheric CO2 change. American Journal of Botany 88: 1309-1315.
Baiera cf. furcata	162	17.5	NA	NA	Gymnosperm	Wu XG, Yang XJ, Zhou ZY. 2005. Ginkgoalean ovulate organs and seeds associated with Baiera furcata type leaves from the Middle Jurassic of Qinghai Province, China. Review of Palaeobotany and Palynology 138: 209-225.
Yimaia qinghaiensis	162	12.5	NA	NA	Gymnosperm	Wu XG, Yang XJ, Zhou ZY. 2005. Ginkgoalean ovulate organs and seeds associated with Baiera furcata type leaves from the Middle Jurassic of Qinghai Province, China. Review of Palaeobotany and Palynology 138: 209-225.
Pseudofrenelopsis dalatzensis	140	42.5	NA	NA	Gymnosperm	Zhiyan Z. 1995. On some Cretaceous pseudofrenelopsids with a brief review of cheirolepidiaceous conifers in China. Review of Palaeobotany and Palynology 84: 419-438.
Pseudofrenelopsis papillosa	140	30	NA	NA	Gymnosperm	Zhiyan Z. 1995. On some Cretaceous pseudofrenelopsids with a brief review of cheirolepidiaceous conifers in China. Review of Palaeobotany and Palynology 84: 419-438.
Pseudoctenis ornata	140	66.7	NA	NA	Gymnosperm	Archangelsky A, Andreis RR, Archangelsky S, Artabe, A. 1995. Cuticular characters adapted to volcanic stress in a new cretaceous cycad leaf from Patagonia, Argentina - considerations on the stratigraphy and depositional history of the Baquero formation. Review of Palaeobotany and Palynology 89: 213-233.
Athrotaxites berryi	137.75	15.7	NA	NA	Gymnosperm	Miller CN, Lapasha CA. 1983. Structure and affinities of Athrotaxites Berryi Bell, an Early Cretaceous conifer. American Journal of Botany 70: 772-779.
Novaolindia dubia	137.8	32.5	NA	NA	Gymnosperm	Kunzmann L, Mohr BAR, Berriardes-De-Oliveira MEC. 2007. Novaolindia dubia gen. et sp nov., an enigmatic seed plant from the Early Cretaceous of northern Gondwana. Review of Palaeobotany and Palynology 147: 94-105.
Frenelopsis varians	135	69	NA	NA	Gymnosperm	Daghlian CP, Person, CP 1977. Cuticular anatomy of Frenelopsis-varians from Lower Cretaceous of central Texas. American Journal of Botany 64: 564-569.
Ptilophyllum elongatum	129	50	NA	NA	Gymnosperm	Kimura T, Ohana, T. 1984. Ptilophyllum elongatum sp-nov, from the lower Barremian Kimigahama formation, the Choshi group, in the outer zone of Japan. Proceedings of the Japan Academy Series B-Physical and Biological Sciences 60: 381-384.
Eucalyptophyllum oblongifolium	122.55	12.5	NA	NA	Angiosperm	Upchurch G.R. Jr. 1984. Cuticular anatomy of angiosperm leaves from the lower Cretaceous Potomac Group. I. Zone I Leaves. American Journal of Botany 71, 192-202.
Amborella trichopoda	122.55	14	NA	NA	Angiosperm	Upchurch G.R. Jr. 1984. Cuticular anatomy of angiosperm leaves from the lower Cretaceous Potomac Group. I. Zone I Leaves. American Journal of Botany 71, 192-202.
Celastrophyllum obovatum	122.55	15	NA	NA	Angiosperm	Upchurch G.R. Jr. 1984. Cuticular anatomy of angiosperm leaves from the lower Cretaceous Potomac Group. I. Zone I Leaves. American Journal of Botany 71, 192-202.
Sarcandra glabra	122.55	36.3	NA	NA	Angiosperm	Upchurch G.R. Jr. 1984. Cuticular anatomy of angiosperm leaves from the lower Cretaceous Potomac Group. I. Zone I Leaves. American Journal of Botany 71, 192-202.
Ginkgo coriacea	122.55	17.5	NA	NA	Gymnosperm	Chen LQ, Li CS, Chaloner WG, Beerling DJ, Sun QG, Collinson ME, Mitchell PL. 2001. Assessing the potential for the stomatal characters of extant and fossil Ginkgo leaves to signal atmospheric CO2 change. American Journal of Botany 88: 1309-1315.
Cf. Ficophyllum	122.55	16	NA	NA	Incertae sedis	Upchurch G.R. Jr. 1984. Cuticular anatomy of angiosperm leaves from the lower Cretaceous Potomac Group. I. Zone I Leaves. American Journal of Botany 71, 192-202.
Dispersed Cuticle Type #2	122.55	20	NA	NA	Incertae sedis	Upchurch G.R. Jr. 1984. Cuticular anatomy of angiosperm leaves from the lower Cretaceous Potomac Group. I. Zone I Leaves. American Journal of Botany 71, 192-202.
Dispersed Cuticle Type #6	122.55	12.5	NA	NA	Incertae sedis	Upchurch G.R. Jr. 1984. Cuticular anatomy of angiosperm leaves from the lower Cretaceous Potomac Group. I. Zone I Leaves. American Journal of Botany 71, 192-202.
Araucaria grandifolia	122.5	54	NA	NA	Gymnosperm	Del Fueyo GM, Archangelsky A. 2002. Araucaria grandifolia Feruglio from the Lower Cretaceous of Patagonia, Argentina. Cretaceous Research 23: 265-277.
Tarphyderma glabra	118.5	44	NA	NA	Gymnosperm	Archangelsky A, Taylor TN. 1986. Ultrastructural studies of fossil plant cuticles .2. tarphyderma gen-n, a cretaceous conifer from Argentina. American Journal of Botany 73: 1577-1587.
Nehvizdyella bipartita	96.6	17.5	NA	NA	Gymnosperm	Kvacek J, Falcon-Lang, HJ, Daskova J. 2005. A new Late Cretaceous ginkgoalean reproductive structure Nehvizdyella gen. nov from the Czech Republic and its whole-plant reconstruction. American Journal of Botany 92: 1958-1969.
Eretmophyllum obtusum	96.6	30	NA	NA	Gymnosperm	Kvacek J, Falcon-Lang, HJ, Daskova J. 2005. A new Late Cretaceous ginkgoalean reproductive structure Nehvizdyella gen. nov from the Czech Republic and its whole-plant reconstruction. American Journal of Botany 92: 1958-1969.
Microaltingia apocarpela	89.5	11.4	NA	NA	Angiosperm	Zhou ZK, Crepet WL, Nixon KC. 2001. The earliest fossil evidence of the Hamamelidaceae: Late Cretaceous (Turonian) inflorescences and fruits of Altingioideae. American Journal of Botany 88: 753-766
Araucaria antarctica	82.55	87.5	NA	NA	Gymnosperm	Cesari SN, Marenssi SA Santillana, SN 2001. Conifers from the Upper Cretaceous of Cape Lamb, Vega Island, Antarctica. Cretaceous Research 22: 309-319.
Margeriella cretacea	82.55	38	NA	NA	Gymnosperm	Page VN. 1973. New conifer from upper Cretaceous of central California. American Journal of Botany 60: 570-575.
Brachyphyllum patens	75.65	60	NA	NA	Gymnosperm	Van der Ham RWJM, van Konijnenburg-van Cittert JHA, Dortangs, RW, Herngreen, GFW, van der Burgh, J. 2003. Brachyphyllum patens (Miquel) comb. nov. (Cheirolepidiaceae?): remarkable conifer foliage from the Maastrichtian type area (Late Cretaceous, NE Belgium, SE Netherlands). Review of Palaeobotany and Palynology 127: 77-97.
Bandulskaia aestuaria	52.2	21	NA	NA	Angiosperm	Carpenter RJ, Jordan, GJ, Hill RS. 2007. A toothed lauraceae leaf from the early Eocene of Tasmania, Australia. International Journal of Plant Sciences 168: 1191-1198.
Taxodium balticum	44.85	24	NA	NA	Gymnosperm	Vickulin SV, Lepage BA, Shalisko VY. 2005. Taxodium balticum (Taxodiaceae) in the Palaeogene flora of Pasekovo (Voronezh region). Botanicheskii Zhurnal (St. Petersburg) 90: 509-526.
Dendropanax eocenesis	44.8	19	NA	NA	Angiosperm	Dilcher DL, Dolph GE. 1970. Fossil leaves of Dendropanax from Eocene sediments of southeastern North America. American Journal of Botany 64: 526-534.
Philodendron limnestis	44.8	22	NA	NA	Angiosperm	Dilcher DL, Daghlian CP. 1977. Investigations of angiosperms from Eocene Of southeastern North America - Philodendron leaf remains. American Journal of Botany 64: 526-534.
Rhodomyrtophyllum pasekovicum	44.8	13.8	NA	NA	Gymnosperm	Vickulin SV. 1998. Palaeogene leaf compressions of myrtaceous affinity from Pasekovo, Middle Russian Upland, southern European Russia. Botanical Journal of the Linnean Society 131: 65-98.
Equisetum clarnoi	44.8	40	NA	NA	Sphenopsid	Brown JT. 1975. Equisetum clarnoi, a new species based on petrifactions from Eocene of Oregon. American Journal of Botany 62: 410-415.
Knightiophyllum wilcoxianum	44.8	24	NA	NA	Angiosperm	Dilcher DL, Mehrotra B. 1969. A study of leaf compressions of Knightiophyllum from Eocene deposits of southeastern North America. American Journal of Botany 64: 526-534.
Berhamniphyllum claibornense	44.8	16.5	NA	NA	Angiosperm	Jones JH, Dilcher DL. 1980. Investigations of angiosperms from the Eocene of North America - Rhamnus marginatus (rhamnaceae) re-examined. American Journal of Botany 67: 959-967.
Paleorubiaceophyllum eocenicum (var. eocenicum)	44.8	15	NA	NA	Angiosperm	Roth JL, Dilcher DL. 1979. Investigations of angiosperms from the Eocene of North America stipulate leaves of the Rubiaceae including a probable polyploid population. American Journal of Botany 66: 1194-1207.
Paleorubiaceophyllum eocenicum (var. lawrensis)	44.8	18.7	NA	NA	Angiosperm	Roth JL, Dilcher DL. 1979. Investigations of angiosperms from the Eocene of North America stipulate leaves of the Rubiaceae including a probable polyploid population. American Journal of Botany 66: 1194-1207.
Cunninghamia nodensis	44.26	31	NA	NA	Gymnosperm	Kimura T, Horiuchi J. 1978. Cunninghamia nodensis sp. nov. from the Palaeogene Noda group, northeast Japan. Proceedings of the Japan Academy Series B-Physical and Biological Sciences 10: 589-594.
Araucaria pararaucana	35.55	83	NA	NA	Gymnosperm	Panti C, Cesari SN, Marenssi SA, Olivero EB. 2007. A new araucarian fossil species from the Paleogene of southern Argentina. Ameghiniana 44: 215-222.
Taxodium dubium	18.43	27.8	NA	NA	Gymnosperm	Kunzmann L, Kvacek Z ,Mai DH, Walther H. 2009. The genus Taxodium (Cupressaceae) in the Palaeogene and Neogene of Central Europe. Review of Palaeobotany and Palynology 153: 153-183.
Platanus sp.	18	21.5	NA	NA	Angiosperm	Masterson J. 1994. Stomatal size in fossil plants evidence for polyploidy in majority of angiosperms. Science 264: 421-424.
Lusaticutis miocenica	14.2	34.5	NA	NA	Angiosperm	Tewari R, Agarwal A. 2001. Distinctive stomatal structure from dispersed leaf cuticle of Sindhudurg Formation, Ratnagiri District, Maharashtra, India. Current Science 81: 1638-1641.
Pseudofagus idahoensis	14.2	23	NA	NA	Angiosperm	Smiley CJ, Huggins LM. 1981. Peudofagus idahoensis n. gen. et. sp. (fagaceae) from the Miocene Clarkia flora of Idaho. American Journal of Botany 68: 741-761.
Alnus gaudinni	14.18	13	NA	NA	Angiosperm	Worobiec G, Szynkiewicz A. 2007. Betulaceae leaves in Miocene deposits of the Belchatow Lignite Mine (Central Poland). Review of Palaeobotany and Palynology 147: 28-59.
Alseodaphe hainanesis	13.79	26	NA	NA	Angiosperm	Hu YQ, Ferguson DK, Li CS, Xiao YP, Wang YF. 2007. Alseodaphne (Lauraceae) from the Pliocene of China and its paleoclimatic significance. Review of Palaeobotany and Palynology 146: 277-285.
Alnus menzelii	13.32	13	NA	NA	Angiosperm	Worobiec G, Szynkiewicz A. 2007. Betulaceae leaves in Miocene deposits of the Belchatow Lignite Mine (Central Poland). Review of Palaeobotany and Palynology 147: 28-59.
Alnus julianiformis	13.32	10	NA	NA	Angiosperm	Worobiec G, Szynkiewicz A. 2007. Betulaceae leaves in Miocene deposits of the Belchatow Lignite Mine (Central Poland). Review of Palaeobotany and Palynology 147: 28-59.
Pinus foisyi	8.47	75	NA	NA	Gymnosperm	Miller CN. 1992. Silicified Pinus remains from the Miocene of Washington. American Journal of Botany 79: 754-760.
Ginkgo adiantoides	8.47	27	NA	NA	Gymnosperm	Denk T, Velitzelos D. 2002. First evidence of epidermal structures of Ginkgo from the Mediterranean Tertiary. Review of Palaeobotany and Palynology 120: 1-15.
Betula plioplatyptera	5.42	22.5	NA	NA	Angiosperm	Worobiec G, Szynkiewicz A. 2007. Betulaceae leaves in Miocene deposits of the Belchatow Lignite Mine (Central Poland). Review of Palaeobotany and Palynology 147: 28-59.
Betula subpubescens	5.42	22.6	NA	NA	Angiosperm	Worobiec G, Szynkiewicz A. 2007. Betulaceae leaves in Miocene deposits of the Belchatow Lignite Mine (Central Poland). Review of Palaeobotany and Palynology 147: 28-59.
Betula sp.	5.42	16.7	NA	NA	Angiosperm	Worobiec G, Szynkiewicz A. 2007. Betulaceae leaves in Miocene deposits of the Belchatow Lignite Mine (Central Poland). Review of Palaeobotany and Palynology 147: 28-59.
Carpinus grandis	5.42	17.1	NA	NA	Angiosperm	Worobiec G, Szynkiewicz A. 2007. Betulaceae leaves in Miocene deposits of the Belchatow Lignite Mine (Central Poland). Review of Palaeobotany and Palynology 147: 28-59.
Cryptomeria sp.	5.1	30	NA	NA	Gymnosperm	Boulter MC. 1970. Lignified guard cell thickenings in the leaves of some modern and fossil species of Taxodiaceae-g gymnospermae. Biological Journal of the Linnean Society 2: 41-46.
Ginkgo adiantoides	5	31.2	NA	NA	Gymnosperm	Denk T, Velitzelos D. 2002. First evidence of epidermal structures of Ginkgo from the Mediterranean Tertiary. Review of Palaeobotany and Palynology 120: 1-15.
Gingko adiantoides	3.96	34	NA	NA	Gymnosperm	Denk T, Velitzelos D. 2002. First evidence of epidermal structures of Ginkgo from the Mediterranean Tertiary. Review of Palaeobotany and Palynology 120: 1-15.
Daerycarpus carpenterii	1.66	23	NA	NA	Gymnosperm	Jordan GJ. 1995. Extinct conifers and conifer diversity in the early Pleistocene of western Tasmania. Review of Palaeobotany and Palynology 84: 375-387.
Callitris strahanensis	1.66	20	NA	NA	Gymnosperm	Jordan GJ. 1995. Extinct conifers and conifer diversity in the early Pleistocene of western Tasmania. Review of Palaeobotany and Palynology 84: 375-387.
Quercus pseudocastanea	10	NA	685	NA	Angiosperm	Beerlin D.J., Woodward F.I. 1997. Changes in land plant function over the Phanerozoic: reconstructions based on the fossil record. Botanical Journal of The Linnean Society 124, 137 - 153
Quercus pseudocastanea	10	NA	667	NA	Angiosperm	Beerlin D.J., Woodward F.I. 1997. Changes in land plant function over the Phanerozoic: reconstructions based on the fossil record. Botanical Journal of The Linnean Society 124, 137 - 153
Unknown Arundinoideae	10	NA	285	NA	grassC3	Franks P.J., Beerling D.J. 2009. Maximum leaf conductance driven by CO2 effects on stomatal size and density over geologic time. Proceedings of the National Academy of Sciences of the United States of America. 106, 10343-10347.
Sequoia sempevirens	15	NA	85	NA	conifer	Franks P.J., Beerling D.J. 2009. Maximum leaf conductance driven by CO2 effects on stomatal size and density over geologic time. Proceedings of the National Academy of Sciences of the United States of America. 106, 10343-10347.
Platanus sp.	18	NA	797	NA	Angiosperm	Beerlin D.J., Woodward F.I. 1997. Changes in land plant function over the Phanerozoic: reconstructions based on the fossil record. Botanical Journal of The Linnean Society 124, 137 - 153
Knightia excelsa	45	NA	596	NA	Angiosperm	Franks P.J., Beerling D.J. 2009. Maximum leaf conductance driven by CO2 effects on stomatal size and density over geologic time. Proceedings of the National Academy of Sciences of the United States of America. 106, 10343-10347.
Ocotea obtusifolia	45	NA	364	NA	Angiosperm	Franks P.J., Beerling D.J. 2009. Maximum leaf conductance driven by CO2 effects on stomatal size and density over geologic time. Proceedings of the National Academy of Sciences of the United States of America. 106, 10343-10347.
Sequoia chinensis	45	NA	60	NA	Gymnosperm	Franks P.J., Beerling D.J. 2009. Maximum leaf conductance driven by CO2 effects on stomatal size and density over geologic time. Proceedings of the National Academy of Sciences of the United States of America. 106, 10343-10347.
Cinnamomum wonnacotti	50	NA	321.4	NA	Angiosperm	Beerlin D.J., Woodward F.I. 1997. Changes in land plant function over the Phanerozoic: reconstructions based on the fossil record. Botanical Journal of The Linnean Society 124, 137 - 153
Dacrycarpus eocinica	50	NA	252	NA	Gymnosperm	Franks P.J., Beerling D.J. 2009. Maximum leaf conductance driven by CO2 effects on stomatal size and density over geologic time. Proceedings of the National Academy of Sciences of the United States of America. 106, 10343-10347.
Decussocarpus brownei	50	NA	116	NA	Gymnosperm	Franks P.J., Beerling D.J. 2009. Maximum leaf conductance driven by CO2 effects on stomatal size and density over geologic time. Proceedings of the National Academy of Sciences of the United States of America. 106, 10343-10347.
Falcatifolium australis	50	NA	158	NA	Gymnosperm	Franks P.J., Beerling D.J. 2009. Maximum leaf conductance driven by CO2 effects on stomatal size and density over geologic time. Proceedings of the National Academy of Sciences of the United States of America. 106, 10343-10347.
Prumnopitys lanceolata	50	NA	200	NA	Gymnosperm	Franks P.J., Beerling D.J. 2009. Maximum leaf conductance driven by CO2 effects on stomatal size and density over geologic time. Proceedings of the National Academy of Sciences of the United States of America. 106, 10343-10347.
Prumnopitys tasmanica	50	NA	178	NA	Gymnosperm	Franks P.J., Beerling D.J. 2009. Maximum leaf conductance driven by CO2 effects on stomatal size and density over geologic time. Proceedings of the National Academy of Sciences of the United States of America. 106, 10343-10347.
Pandanites trinervis	80	NA	144	NA	Angiosperm	Franks P.J., Beerling D.J. 2009. Maximum leaf conductance driven by CO2 effects on stomatal size and density over geologic time. Proceedings of the National Academy of Sciences of the United States of America. 106, 10343-10347.
Brachyphyllum patens	95	NA	57	NA	conifer	Franks P.J., Beerling D.J. 2009. Maximum leaf conductance driven by CO2 effects on stomatal size and density over geologic time. Proceedings of the National Academy of Sciences of the United States of America. 106, 10343-10347.
Frenelopsis hogeneggeri	95	NA	100	NA	conifer	Franks P.J., Beerling D.J. 2009. Maximum leaf conductance driven by CO2 effects on stomatal size and density over geologic time. Proceedings of the National Academy of Sciences of the United States of America. 106, 10343-10347.
Frenelopsis kaneviensis	95	NA	30	NA	conifer	Franks P.J., Beerling D.J. 2009. Maximum leaf conductance driven by CO2 effects on stomatal size and density over geologic time. Proceedings of the National Academy of Sciences of the United States of America. 106, 10343-10347.
Frenelopsis veneta	95	NA	90	NA	conifer	Franks P.J., Beerling D.J. 2009. Maximum leaf conductance driven by CO2 effects on stomatal size and density over geologic time. Proceedings of the National Academy of Sciences of the United States of America. 106, 10343-10347.
Pseudofrenelopsis nathorstiana	100	NA	115.1	NA	conifer	Beerlin D.J., Woodward F.I. 1997. Changes in land plant function over the Phanerozoic: reconstructions based on the fossil record. Botanical Journal of The Linnean Society 124, 137 - 153
Pseudofrenelopsis parceramosa	100	NA	42.5	NA	conifer	Beerlin D.J., Woodward F.I. 1997. Changes in land plant function over the Phanerozoic: reconstructions based on the fossil record. Botanical Journal of The Linnean Society 124, 137 - 153
Watsoniocladus virginiensis	100	NA	45.6	NA	conifer	Beerlin D.J., Woodward F.I. 1997. Changes in land plant function over the Phanerozoic: reconstructions based on the fossil record. Botanical Journal of The Linnean Society 124, 137 - 153
Araucaria acutifoliatus	105	NA	42	NA	conifer	Beerlin D.J., Woodward F.I. 1997. Changes in land plant function over the Phanerozoic: reconstructions based on the fossil record. Botanical Journal of The Linnean Society 124, 137 - 153
Araucaria carinatus	105	NA	110	NA	conifer	Beerlin D.J., Woodward F.I. 1997. Changes in land plant function over the Phanerozoic: reconstructions based on the fossil record. Botanical Journal of The Linnean Society 124, 137 - 153
Araucaria falcatus	105	NA	67	NA	conifer	Franks P.J., Beerling D.J. 2009. Maximum leaf conductance driven by CO2 effects on stomatal size and density over geologic time. Proceedings of the National Academy of Sciences of the United States of America. 106, 10343-10347.
Araucaria grandifolia	105	NA	40	NA	conifer	Franks P.J., Beerling D.J. 2009. Maximum leaf conductance driven by CO2 effects on stomatal size and density over geologic time. Proceedings of the National Academy of Sciences of the United States of America. 106, 10343-10347.
Araucaria lanceolatus	105	NA	32	NA	conifer	Franks P.J., Beerling D.J. 2009. Maximum leaf conductance driven by CO2 effects on stomatal size and density over geologic time. Proceedings of the National Academy of Sciences of the United States of America. 106, 10343-10347.
Araucaria seorsum	105	NA	28	NA	conifer	Franks P.J., Beerling D.J. 2009. Maximum leaf conductance driven by CO2 effects on stomatal size and density over geologic time. Proceedings of the National Academy of Sciences of the United States of America. 106, 10343-10347.
Glenrosa pagiophylloides	130	NA	28	NA	conifer	Beerlin D.J., Woodward F.I. 1997. Changes in land plant function over the Phanerozoic: reconstructions based on the fossil record. Botanical Journal of The Linnean Society 124, 137 - 153
Glenrosa texensis	130	NA	48	NA	conifer	Beerlin D.J., Woodward F.I. 1997. Changes in land plant function over the Phanerozoic: reconstructions based on the fossil record. Botanical Journal of The Linnean Society 124, 137 - 153
Frenelopsis varians	140	NA	31	NA	conifer	Beerlin D.J., Woodward F.I. 1997. Changes in land plant function over the Phanerozoic: reconstructions based on the fossil record. Botanical Journal of The Linnean Society 124, 137 - 153
Pseudofrenelopsis dalatzensis	140	NA	72.3	NA	conifer	Beerlin D.J., Woodward F.I. 1997. Changes in land plant function over the Phanerozoic: reconstructions based on the fossil record. Botanical Journal of The Linnean Society 124, 137 - 153
Pseudofrenelopsis heishanensis	140	NA	61.9	NA	conifer	Beerlin D.J., Woodward F.I. 1997. Changes in land plant function over the Phanerozoic: reconstructions based on the fossil record. Botanical Journal of The Linnean Society 124, 137 - 153
Pseudofrenelopsis papillosa	140	NA	55.3	NA	conifer	Beerlin D.J., Woodward F.I. 1997. Changes in land plant function over the Phanerozoic: reconstructions based on the fossil record. Botanical Journal of The Linnean Society 124, 137 - 153
Pseudoctenus ornata	140	NA	14.5	NA	cycad	Beerlin D.J., Woodward F.I. 1997. Changes in land plant function over the Phanerozoic: reconstructions based on the fossil record. Botanical Journal of The Linnean Society 124, 137 - 153
Otozamites ornatus	140	NA	69	NA	cycadeoid	Franks P.J., Beerling D.J. 2009. Maximum leaf conductance driven by CO2 effects on stomatal size and density over geologic time. Proceedings of the National Academy of Sciences of the United States of America. 106, 10343-10347.
Sagenopteris inequilateralis	140	NA	40	NA	cytoniales	Franks P.J., Beerling D.J. 2009. Maximum leaf conductance driven by CO2 effects on stomatal size and density over geologic time. Proceedings of the National Academy of Sciences of the United States of America. 106, 10343-10347.
Czekanowskia nipponica	150	NA	32	NA	ginkgophyte	Franks P.J., Beerling D.J. 2009. Maximum leaf conductance driven by CO2 effects on stomatal size and density over geologic time. Proceedings of the National Academy of Sciences of the United States of America. 106, 10343-10347.
Czekanowskia turneri	150	NA	24	NA	ginkgophyte	Franks P.J., Beerling D.J. 2009. Maximum leaf conductance driven by CO2 effects on stomatal size and density over geologic time. Proceedings of the National Academy of Sciences of the United States of America. 106, 10343-10347.
Pagiophyllum peregrinum	168	NA	109	NA	conifer	Franks P.J., Beerling D.J. 2009. Maximum leaf conductance driven by CO2 effects on stomatal size and density over geologic time. Proceedings of the National Academy of Sciences of the United States of America. 106, 10343-10347.
Brachyphyllum negevensis	170	NA	40	NA	conifer	Franks P.J., Beerling D.J. 2009. Maximum leaf conductance driven by CO2 effects on stomatal size and density over geologic time. Proceedings of the National Academy of Sciences of the United States of America. 106, 10343-10347.
Brachyphyllum pulcher	170	NA	50	NA	conifer	Franks P.J., Beerling D.J. 2009. Maximum leaf conductance driven by CO2 effects on stomatal size and density over geologic time. Proceedings of the National Academy of Sciences of the United States of America. 106, 10343-10347.
Czekanowskia nizhonia	175	NA	50	NA	ginkgophyte	Franks P.J., Beerling D.J. 2009. Maximum leaf conductance driven by CO2 effects on stomatal size and density over geologic time. Proceedings of the National Academy of Sciences of the United States of America. 106, 10343-10347.
Sphenobaiera huangii	190	NA	48	NA	ginkgophyte	Franks P.J., Beerling D.J. 2009. Maximum leaf conductance driven by CO2 effects on stomatal size and density over geologic time. Proceedings of the National Academy of Sciences of the United States of America. 106, 10343-10347.
Nothofagus pachyphylla	2	20.9105	NA	NA	Angiosperm	Jordan G.J. 1999. A new Early Plkeistocene species of Nothofagus and the clmatic implications of co-occurring Nothofagus fossils. Australian Systematic Botany 12, 757 - 765.
Callitris strahanensis	2	16.6098	NA	NA	Gymnosperm	Jordan G.J. 1995. Extinct conifers and conifer diversity in the Early Pleistocene of western Tasmania. Review of Palaeobotany and Palynology. 84, 375 - 387.
Dacrycarpus carpenterii	2	19.5148	NA	NA	Gymnosperm	Jordan G.J. 1995. Extinct conifers and conifer diversity in the Early Pleistocene of western Tasmania. Review of Palaeobotany and Palynology. 84, 375 - 387.
Microcachrys tetragona	2	15.8622	NA	NA	Gymnosperm	Jordan G.J. 1995. Extinct conifers and conifer diversity in the Early Pleistocene of western Tasmania. Review of Palaeobotany and Palynology. 84, 375 - 387.
Alseodaphne hainanensis	5	24.1934	NA	NA	Angiosperm	Hu Y.-Q., Ferguson D.K., Li C.-S., Xiao, Y.-P., Wang y.-F. 2007. Alseodaphne (Lauraceae) from the Pliocene of China and its paleoclimatic significance. Review of Palaeobotany and Palynology. 146, 277 - 285.
Equisetum sp.	5	50.1608	NA	NA	Sphenophyte	Thomasson J.R. 1980. A fossil Equisetum sp. (Family Equisetaceae, Subgenus Hippochaetae) from the Late Tertiary Ash Hollow formation of Nebraska. American Hournal of Botany. 67, 125 -127.
Alnus gaudinii	10	24.9477	NA	NA	Angiosperm	Worobiec G. Szynkiewicz A. 2007. Betulaceae leaves in Miocene deposits of the Belchatow Lignite Mine (Central Poland). Review of Palaeobotany and Plynology 147, 28-59.
Betula subpubescens	10	22.2347	NA	NA	Angiosperm	Worobiec G. Szynkiewicz A. 2007. Betulaceae leaves in Miocene deposits of the Belchatow Lignite Mine (Central Poland). Review of Palaeobotany and Plynology 147, 28-59.
Betula plioplatyptera	10	27.7778	NA	NA	Angiosperm	Worobiec G. Szynkiewicz A. 2007. Betulaceae leaves in Miocene deposits of the Belchatow Lignite Mine (Central Poland). Review of Palaeobotany and Plynology 147, 28-59.
Carpinusg randis	10	21.896	NA	NA	Angiosperm	Worobiec G. Szynkiewicz A. 2007. Betulaceae leaves in Miocene deposits of the Belchatow Lignite Mine (Central Poland). Review of Palaeobotany and Plynology 147, 28-59.
Carpinus grandis	10	18.3526	NA	NA	Angiosperm	Worobiec G. Szynkiewicz A. 2007. Betulaceae leaves in Miocene deposits of the Belchatow Lignite Mine (Central Poland). Review of Palaeobotany and Plynology 147, 28-59.
Nothofagus novaezealandiae var. novaezealandiae[37]	10	21.3976	NA	NA	Angiosperm	Pole M. 193. Nothofagus from theDunedin Volcanic Group (Mid - Late Miocene), New Zealand. Alcheringa: An Australasian Journal of Palaeontology. 17, 77 -90.
Ilex protocornuta[38]	10	22.2347	NA	NA	Angiosperm	Li X. Sun B. Xiao L. Wu j. Lin Z. 2010. Leaf Macrofossils of Ilex protocornuta sp. Nov. (Aquifoliaceae) from the Late Miocene of East China: Implications for palaeoecology. Review of Palaeobotany and Palynology. 161, 87 - 103
Ilex geissertii[39]	10	24.1934	NA	NA	Angiosperm	Kvacek Z. Teodoridis V. Wang Q. 2009. Ilex geissertii sp. N. (Aquifoliaceae), a fossil ancestor of Ilex sect. Ilex in the upper Miocene and Pliocene of Europe. Review of Palaeiobotany and Palynology. 157, 192 - 210.
Pseudodioon akyoli[34]	10	66.6342	NA	NA	Cycad	Erdei B., Akgun F., Lumaga M.R.B. 2010. Pseudodioon akyoli gen. et sp. Nov., an extinct memer of Cycadales from the Turkish Miocene. Plant Systematics & Evolution. 285, 33-49.
Sequoia sempivirens[35]	10	30.4577	NA	NA	Gymnosperm	Ma Q.-W. Li F.-L., Li C.-S. 2005. The coast redwoods (Sequoia, Taxodiaceae) from the Eocene of Heilongjiang and the Miocene of Yunnan, China. Review of Palaeobotany and Palynology. 135, 117 - 129.
Ginkgo adiantoides[33]	11	29.0869	NA	NA	Gymnosperm	Denk T., Velitzelos D. 2002. First evidence of epidermal structures of Ginkgo from the Mediterranean Tertiary. Review of Palaeobotany and Palynology. 120, 1-15.
Alnus menzelii[32]	15	15.8622	NA	NA	Angiosperm	Worobiec G., Lesiak M.A. 1998. Plant megafossils from the Neogene deposits of Stawek-1A (Belchato'w, Middle Poland). Review of Paleobotany and Palynology. 101, 179-208.
Fagus silesiaca[32]	15	15.8622	NA	NA	Angiosperm	Worobiec G., Lesiak M.A. 1998. Plant megafossils from the Neogene deposits of Stawek-1A (Belchato'w, Middle Poland). Review of Paleobotany and Palynology. 101, 179-208.
Taxodium dubium[32]	15	30.4577	NA	NA	Gymnosperm	Worobiec G., Lesiak M.A. 1998. Plant megafossils from the Neogene deposits of Stawek-1A (Belchato'w, Middle Poland). Review of Paleobotany and Palynology. 101, 179-208.
Sequoia sempevirens	15	70.854	NA	NA	Gymnosperm	Franks P.J, Beerling D.J. 2009. Maximum leaf conductance driven by CO2 effects on stomtatl size and density over geologic time. Proceedings of the National Academy of Sciences of the United States of America. 106, 10343-10347.
Taxodium dubium[31]	20	22.2347	NA	NA	Gymnosperm	Kunzmann L., Kvacek Z., Mai G.H., Walther H. 2009. The genus taxodium (Cupressaceae) in the Palaeogene and Neogene of Central Europe. Review of Palaeobotany and Palynology. 153, 153 - 183.
Vepris sp[30]	27	13.9219	NA	NA	Angiosperm	Pan A.D. 2010. Rutaceae leaf fossils from the Late Oligocene (27.23 Ma) Guang River flora of northwestern Ethiopia. Review of Palaeobotany and Palynology. 159, 188 - 194.
Vepris sp[30]	27	13.9219	NA	NA	Angiosperm	Pan A.D. 2010. Rutaceae leaf fossils from the Late Oligocene (27.23 Ma) Guang River flora of northwestern Ethiopia. Review of Palaeobotany and Palynology. 159, 188 - 194.
Nothofags tasmanica[26]	30	27.7778	NA	NA	Angiosperm	Hill R.S., Merrifield H.E. 1993. An Early Tertiary macroflora from West Dale, southwestern Australia. Alcheringa: An Australasian Journal of Palaeontology. 17, 285-326.
Rhodomyrtus australis[26]	30	21.7286	NA	NA	Angiosperm	Hill R.S., Merrifield H.E. 1993. An Early Tertiary macroflora from West Dale, southwestern Australia. Alcheringa: An Australasian Journal of Palaeontology. 17, 285-326.
Myrtaciphyllum brochidodromum[26]	30	30.4577	NA	NA	Angiosperm	Hill R.S., Merrifield H.E. 1993. An Early Tertiary macroflora from West Dale, southwestern Australia. Alcheringa: An Australasian Journal of Palaeontology. 17, 285-326.
Myrtaciphyllum annulatum[26]	30	24.9477	NA	NA	Angiosperm	Hill R.S., Merrifield H.E. 1993. An Early Tertiary macroflora from West Dale, southwestern Australia. Alcheringa: An Australasian Journal of Palaeontology. 17, 285-326.
Banksieaephyllum fastlgatum[26]	30	23.8249	NA	NA	Angiosperm	Hill R.S., Merrifield H.E. 1993. An Early Tertiary macroflora from West Dale, southwestern Australia. Alcheringa: An Australasian Journal of Palaeontology. 17, 285-326.
Banksieaephyllum longifolium[26]	30	23.1045	NA	NA	Angiosperm	Hill R.S., Merrifield H.E. 1993. An Early Tertiary macroflora from West Dale, southwestern Australia. Alcheringa: An Australasian Journal of Palaeontology. 17, 285-326.
Populus davidiana[29]	30	27.7778	NA	NA	Angiosperm	Sun B. yanD. Xie S. Cong P. Xin C. Yun F. 2004. Palaeogene fossil Populus leaves from Lanzhou Basin and their palaeoclimatic significance. Chinese Science Bulletin. 49, 1494-1501.
Myrtaciphyllum brochidodromum[26]	30	30.4577	NA	NA	Angiosperm	Hill R.S., Merrifield H.E. 1993. An Early Tertiary macroflora from West Dale, southwestern Australia. Alcheringa: An Australasian Journal of Palaeontology. 17, 285-326.
Dioonopsis japonica[27]	30	27.7778	NA	NA	Cycad	Horiuchi J., Kimura T. 1987. Dioonopsis nipponica gen. et sp. Nov., A new cycad from the Paleogene of Japan. Review of Palaeobotany and Palynology. 51, 213-225.
Ceratozamia floersheimensis[28]	30	22.2347	NA	NA	Cycad	Kvacek J. 2002. A new Tertiary Ceratozamia (Zamiaceae, Cycadopsida) from the European Oligocene. Flora. 197, 303-316.
Agathis kendrickii[26]	30	21.7286	NA	NA	Gymnosperm	Hill R.S., Merrifield H.E. 1993. An Early Tertiary macroflora from West Dale, southwestern Australia. Alcheringa: An Australasian Journal of Palaeontology. 17, 285-326.
Rhodophyllum pasekovicum	40	34.7028	NA	NA	Angiosperm	Franks P.J, Beerling D.J. 2009. Maximum leaf conductance driven by CO2 effects on stomtatl size and density over geologic time. Proceedings of the National Academy of Sciences of the United States of America. 106, 10343-10347.
Rhodophyllum sinuata	40	34.7028	NA	NA	Angiosperm	Franks P.J, Beerling D.J. 2009. Maximum leaf conductance driven by CO2 effects on stomtatl size and density over geologic time. Proceedings of the National Academy of Sciences of the United States of America. 106, 10343-10347.
Rhodophyllum sinuata, var. engelhardti	40	55.424	NA	NA	Angiosperm	Franks P.J, Beerling D.J. 2009. Maximum leaf conductance driven by CO2 effects on stomtatl size and density over geologic time. Proceedings of the National Academy of Sciences of the United States of America. 106, 10343-10347.
Rhodophyllum tristanioides	40	34.7028	NA	NA	Angiosperm	Franks P.J, Beerling D.J. 2009. Maximum leaf conductance driven by CO2 effects on stomtatl size and density over geologic time. Proceedings of the National Academy of Sciences of the United States of America. 106, 10343-10347.
Rhodophyllum rossmasslerii	40	27.7778	NA	NA	Angiosperm	Franks P.J, Beerling D.J. 2009. Maximum leaf conductance driven by CO2 effects on stomtatl size and density over geologic time. Proceedings of the National Academy of Sciences of the United States of America. 106, 10343-10347.
Rhodophyllum psidioides	40	34.7028	NA	NA	Angiosperm	Franks P.J, Beerling D.J. 2009. Maximum leaf conductance driven by CO2 effects on stomtatl size and density over geologic time. Proceedings of the National Academy of Sciences of the United States of America. 106, 10343-10347.
Rhodophyllum sinuatum	40	31.8932	NA	NA	Angiosperm	Franks P.J, Beerling D.J. 2009. Maximum leaf conductance driven by CO2 effects on stomtatl size and density over geologic time. Proceedings of the National Academy of Sciences of the United States of America. 106, 10343-10347.
Rhodophyllum reticulosum	40	41.7219	NA	NA	Angiosperm	Franks P.J, Beerling D.J. 2009. Maximum leaf conductance driven by CO2 effects on stomtatl size and density over geologic time. Proceedings of the National Academy of Sciences of the United States of America. 106, 10343-10347.
Nothofagus muelleri[24]	40	27.7778	NA	NA	Angiosperm	Hill R.S. 1988. A re-investigation of Nothofagus muelleri (Ett.) Paterson and Cinnamomum nuytsii Ett. From the Late Eocene of Vegetable Creek. Alcheringa. 12, 221-231.
Laurophyllum nuytsii[24]	40	24.9477	NA	NA	Angiosperm	Hill R.S. 1988. A re-investigation of Nothofagus muelleri (Ett.) Paterson and Cinnamomum nuytsii Ett. From the Late Eocene of Vegetable Creek. Alcheringa. 12, 221-231.
Laurophyllum acrodromum[24]	40	24.9477	NA	NA	Angiosperm	Hill R.S. 1988. A re-investigation of Nothofagus muelleri (Ett.) Paterson and Cinnamomum nuytsii Ett. From the Late Eocene of Vegetable Creek. Alcheringa. 12, 221-231.
Laurophyllum arcuatum[24]	40	24.9477	NA	NA	Angiosperm	Hill R.S. 1988. A re-investigation of Nothofagus muelleri (Ett.) Paterson and Cinnamomum nuytsii Ett. From the Late Eocene of Vegetable Creek. Alcheringa. 12, 221-231.
Myrtaciphyllum undulatum[25]	40	24.1934	NA	NA	Angiosperm	Christophel D.C., Lys S.D. 1986. Mummified leaves of two new species of Myrtaceae from the Eocene of Victoria, Australia. Australian Journal of Botany. 34, 649-662.
Myrtaciphyllum douglasii[25]	40	30.4577	NA	NA	Angiosperm	Christophel D.C., Lys S.D. 1986. Mummified leaves of two new species of Myrtaceae from the Eocene of Victoria, Australia. Australian Journal of Botany. 34, 649-662.
Lepidozamia hopei	40	63.1487	NA	NA	Cycad	Franks P.J, Beerling D.J. 2009. Maximum leaf conductance driven by CO2 effects on stomtatl size and density over geologic time. Proceedings of the National Academy of Sciences of the United States of America. 106, 10343-10347.
Lepidozamia peroffskyana	40	60.3065	NA	NA	Cycad	Franks P.J, Beerling D.J. 2009. Maximum leaf conductance driven by CO2 effects on stomtatl size and density over geologic time. Proceedings of the National Academy of Sciences of the United States of America. 106, 10343-10347.
Lepidozamia hopeites	40	49.3967	NA	NA	Cycad	Franks P.J, Beerling D.J. 2009. Maximum leaf conductance driven by CO2 effects on stomtatl size and density over geologic time. Proceedings of the National Academy of Sciences of the United States of America. 106, 10343-10347.
Lepidozamia faveolata	40	50.5472	NA	NA	Cycad	Franks P.J, Beerling D.J. 2009. Maximum leaf conductance driven by CO2 effects on stomtatl size and density over geologic time. Proceedings of the National Academy of Sciences of the United States of America. 106, 10343-10347.
Metasequoia milleri	40	20.9105	NA	NA	Gymnosperm	Franks P.J, Beerling D.J. 2009. Maximum leaf conductance driven by CO2 effects on stomtatl size and density over geologic time. Proceedings of the National Academy of Sciences of the United States of America. 106, 10343-10347.
Ocotea obtusifolia	45	30.4577	NA	NA	Angiosperm	Franks P.J, Beerling D.J. 2009. Maximum leaf conductance driven by CO2 effects on stomtatl size and density over geologic time. Proceedings of the National Academy of Sciences of the United States of America. 106, 10343-10347.
Knightiophyllum wilcoxianum	45	19.5148	NA	NA	Angiosperm	Franks P.J, Beerling D.J. 2009. Maximum leaf conductance driven by CO2 effects on stomtatl size and density over geologic time. Proceedings of the National Academy of Sciences of the United States of America. 106, 10343-10347.
Knightia excelsa	45	30.4577	NA	NA	Angiosperm	Franks P.J, Beerling D.J. 2009. Maximum leaf conductance driven by CO2 effects on stomtatl size and density over geologic time. Proceedings of the National Academy of Sciences of the United States of America. 106, 10343-10347.
Sequoia chinensis	45	74.7649	NA	NA	Gymnosperm	Franks P.J, Beerling D.J. 2009. Maximum leaf conductance driven by CO2 effects on stomtatl size and density over geologic time. Proceedings of the National Academy of Sciences of the United States of America. 106, 10343-10347.
Decussocarpus brownei	50	24.9477	NA	NA	Gymnosperm	Franks P.J, Beerling D.J. 2009. Maximum leaf conductance driven by CO2 effects on stomtatl size and density over geologic time. Proceedings of the National Academy of Sciences of the United States of America. 106, 10343-10347.
Falcatifolium australis	50	37.4712	NA	NA	Gymnosperm	Franks P.J, Beerling D.J. 2009. Maximum leaf conductance driven by CO2 effects on stomtatl size and density over geologic time. Proceedings of the National Academy of Sciences of the United States of America. 106, 10343-10347.
Dacrycarpus eocinica	50	37.4712	NA	NA	Gymnosperm	Franks P.J, Beerling D.J. 2009. Maximum leaf conductance driven by CO2 effects on stomtatl size and density over geologic time. Proceedings of the National Academy of Sciences of the United States of America. 106, 10343-10347.
Prumnopitys tasmanica	50	37.4712	NA	NA	Gymnosperm	Franks P.J, Beerling D.J. 2009. Maximum leaf conductance driven by CO2 effects on stomtatl size and density over geologic time. Proceedings of the National Academy of Sciences of the United States of America. 106, 10343-10347.
Prumnopitys lanceolata	50	31.8932	NA	NA	Gymnosperm	Franks P.J, Beerling D.J. 2009. Maximum leaf conductance driven by CO2 effects on stomtatl size and density over geologic time. Proceedings of the National Academy of Sciences of the United States of America. 106, 10343-10347.
Pagiophyllum bladensis	80	24.9477	NA	NA	Gymnosperm	Franks P.J, Beerling D.J. 2009. Maximum leaf conductance driven by CO2 effects on stomtatl size and density over geologic time. Proceedings of the National Academy of Sciences of the United States of America. 106, 10343-10347.
Taeniopteris arctica[23]	90	55.424	NA	NA	Fern	Seward A.C. 1927. The Cretaceous plant-bearing rocks of Western Greenland. Philosophical Transactions of Royal Society of London, B. 215, 57-175.
Ginkgoites pluripartita[23]	90	69.2411	NA	NA	Gymnosperm	Seward A.C. 1927. The Cretaceous plant-bearing rocks of Western Greenland. Philosophical Transactions of Royal Society of London, B. 215, 57-175.
Elatocladus dicksoniana[23]	90	69.2411	NA	NA	Gymnosperm	Seward A.C. 1927. The Cretaceous plant-bearing rocks of Western Greenland. Philosophical Transactions of Royal Society of London, B. 215, 57-175.
Elatocladus uppernivikensis[23]	90	50.1608	NA	NA	Gymnosperm	Seward A.C. 1927. The Cretaceous plant-bearing rocks of Western Greenland. Philosophical Transactions of Royal Society of London, B. 215, 57-175.
Ginkgoites pluripartita[23]	90	69.2411	NA	NA	Gymnosperm	Seward A.C. 1927. The Cretaceous plant-bearing rocks of Western Greenland. Philosophical Transactions of Royal Society of London, B. 215, 57-175.
Pabiania variloba[22]	95	34.7028	NA	NA	Angiosperm	Upchurch G.R., Dilcher D.L. Cenomanian angiosperm leaf megafossils, Dakota Formation, Rose Creek Locality, Jefferson County, Southeastern Nebraska. U.S. Geological Survey Bulletin 1915. Denver: U.S. Department of the Interior 1990.
Pandemophyllum kvacekii[22]	95	27.7778	NA	NA	Angiosperm	Upchurch G.R., Dilcher D.L. Cenomanian angiosperm leaf megafossils, Dakota Formation, Rose Creek Locality, Jefferson County, Southeastern Nebraska. U.S. Geological Survey Bulletin 1915. Denver: U.S. Department of the Interior 1990.
Pandemophylum attenuatum[22]	95	38.9372	NA	NA	Angiosperm	Upchurch G.R., Dilcher D.L. Cenomanian angiosperm leaf megafossils, Dakota Formation, Rose Creek Locality, Jefferson County, Southeastern Nebraska. U.S. Geological Survey Bulletin 1915. Denver: U.S. Department of the Interior 1990.
Longistrethia varidenta[22]	95	41.7219	NA	NA	Angiosperm	Upchurch G.R., Dilcher D.L. Cenomanian angiosperm leaf megafossils, Dakota Formation, Rose Creek Locality, Jefferson County, Southeastern Nebraska. U.S. Geological Survey Bulletin 1915. Denver: U.S. Department of the Interior 1990.
Pandemophyllum kvacekii[22]	95	27.7778	NA	NA	Angiosperm	Upchurch G.R., Dilcher D.L. Cenomanian angiosperm leaf megafossils, Dakota Formation, Rose Creek Locality, Jefferson County, Southeastern Nebraska. U.S. Geological Survey Bulletin 1915. Denver: U.S. Department of the Interior 1990.
Pandemophylum attenuatum[22]	95	38.9372	NA	NA	Angiosperm	Upchurch G.R., Dilcher D.L. Cenomanian angiosperm leaf megafossils, Dakota Formation, Rose Creek Locality, Jefferson County, Southeastern Nebraska. U.S. Geological Survey Bulletin 1915. Denver: U.S. Department of the Interior 1990.
Longistrethia varidenta[22]	95	41.7219	NA	NA	Angiosperm	Upchurch G.R., Dilcher D.L. Cenomanian angiosperm leaf megafossils, Dakota Formation, Rose Creek Locality, Jefferson County, Southeastern Nebraska. U.S. Geological Survey Bulletin 1915. Denver: U.S. Department of the Interior 1990.
Nilsoniopteris pecinovensis	95	41.7219	NA	NA	Cycad	Franks P.J, Beerling D.J. 2009. Maximum leaf conductance driven by CO2 effects on stomtatl size and density over geologic time. Proceedings of the National Academy of Sciences of the United States of America. 106, 10343-10347.
Frenelopsis hogeneggeri	95	97.0579	NA	NA	Gymnosperm	Franks P.J, Beerling D.J. 2009. Maximum leaf conductance driven by CO2 effects on stomtatl size and density over geologic time. Proceedings of the National Academy of Sciences of the United States of America. 106, 10343-10347.
Frenelopsis kaneviensis	95	69.2411	NA	NA	Gymnosperm	Franks P.J, Beerling D.J. 2009. Maximum leaf conductance driven by CO2 effects on stomtatl size and density over geologic time. Proceedings of the National Academy of Sciences of the United States of America. 106, 10343-10347.
Frenelopsis veneta	95	125.035	NA	NA	Gymnosperm	Franks P.J, Beerling D.J. 2009. Maximum leaf conductance driven by CO2 effects on stomtatl size and density over geologic time. Proceedings of the National Academy of Sciences of the United States of America. 106, 10343-10347.
Brachyphyllum patens	95	139.219	NA	NA	Gymnosperm	Franks P.J, Beerling D.J. 2009. Maximum leaf conductance driven by CO2 effects on stomtatl size and density over geologic time. Proceedings of the National Academy of Sciences of the United States of America. 106, 10343-10347.
Pseudofrenelopsis nathorstiana	100	85.8415	NA	NA	Gymnosperm	Franks P.J, Beerling D.J. 2009. Maximum leaf conductance driven by CO2 effects on stomtatl size and density over geologic time. Proceedings of the National Academy of Sciences of the United States of America. 106, 10343-10347.
Pseudofrenelopsis parceramosa	100	111.437	NA	NA	Gymnosperm	Franks P.J, Beerling D.J. 2009. Maximum leaf conductance driven by CO2 effects on stomtatl size and density over geologic time. Proceedings of the National Academy of Sciences of the United States of America. 106, 10343-10347.
Watsoniocladus virginiensis	100	90.5797	NA	NA	Gymnosperm	Franks P.J, Beerling D.J. 2009. Maximum leaf conductance driven by CO2 effects on stomtatl size and density over geologic time. Proceedings of the National Academy of Sciences of the United States of America. 106, 10343-10347.
Araucaria grandifolia	105	36.0604	NA	NA	Gymnosperm	Franks P.J, Beerling D.J. 2009. Maximum leaf conductance driven by CO2 effects on stomtatl size and density over geologic time. Proceedings of the National Academy of Sciences of the United States of America. 106, 10343-10347.
Araucaria seorsum	105	69.2411	NA	NA	Gymnosperm	Franks P.J, Beerling D.J. 2009. Maximum leaf conductance driven by CO2 effects on stomtatl size and density over geologic time. Proceedings of the National Academy of Sciences of the United States of America. 106, 10343-10347.
Araucaria lanceolatus	105	69.2411	NA	NA	Gymnosperm	Franks P.J, Beerling D.J. 2009. Maximum leaf conductance driven by CO2 effects on stomtatl size and density over geologic time. Proceedings of the National Academy of Sciences of the United States of America. 106, 10343-10347.
Araucaria acutifoliatus	105	69.2411	NA	NA	Gymnosperm	Franks P.J, Beerling D.J. 2009. Maximum leaf conductance driven by CO2 effects on stomtatl size and density over geologic time. Proceedings of the National Academy of Sciences of the United States of America. 106, 10343-10347.
Araucaria falcatus	105	41.7219	NA	NA	Gymnosperm	Franks P.J, Beerling D.J. 2009. Maximum leaf conductance driven by CO2 effects on stomtatl size and density over geologic time. Proceedings of the National Academy of Sciences of the United States of America. 106, 10343-10347.
Araucaria carinatus	105	48.6442	NA	NA	Gymnosperm	Franks P.J, Beerling D.J. 2009. Maximum leaf conductance driven by CO2 effects on stomtatl size and density over geologic time. Proceedings of the National Academy of Sciences of the United States of America. 106, 10343-10347.
Araucaria otwayensis	105	54.1623	NA	NA	Gymnosperm	Franks P.J, Beerling D.J. 2009. Maximum leaf conductance driven by CO2 effects on stomtatl size and density over geologic time. Proceedings of the National Academy of Sciences of the United States of America. 106, 10343-10347.
Pseudofrenelopsis varians	110	139.219	NA	NA	Gymnosperm	Franks P.J, Beerling D.J. 2009. Maximum leaf conductance driven by CO2 effects on stomtatl size and density over geologic time. Proceedings of the National Academy of Sciences of the United States of America. 106, 10343-10347.
Pseudofrenelopsis parceramosa	110	111.437	NA	NA	Gymnosperm	Franks P.J, Beerling D.J. 2009. Maximum leaf conductance driven by CO2 effects on stomtatl size and density over geologic time. Proceedings of the National Academy of Sciences of the United States of America. 106, 10343-10347.
Pseudofrenelopsis intermedia	110	69.2411	NA	NA	Gymnosperm	Franks P.J, Beerling D.J. 2009. Maximum leaf conductance driven by CO2 effects on stomtatl size and density over geologic time. Proceedings of the National Academy of Sciences of the United States of America. 106, 10343-10347.
Pseudofrenelopsis nathorstiana	110	85.8415	NA	NA	Gymnosperm	Franks P.J, Beerling D.J. 2009. Maximum leaf conductance driven by CO2 effects on stomtatl size and density over geologic time. Proceedings of the National Academy of Sciences of the United States of America. 106, 10343-10347.
Pseudoctenis ornata	120	139.219	NA	NA	Cycad	Franks P.J, Beerling D.J. 2009. Maximum leaf conductance driven by CO2 effects on stomtatl size and density over geologic time. Proceedings of the National Academy of Sciences of the United States of America. 106, 10343-10347.
Tarphyderma glabra	120	66.6342	NA	NA	Gymnosperm	Franks P.J, Beerling D.J. 2009. Maximum leaf conductance driven by CO2 effects on stomtatl size and density over geologic time. Proceedings of the National Academy of Sciences of the United States of America. 106, 10343-10347.
Tomaxellia biforme	120	97.0579	NA	NA	Gymnosperm	Franks P.J, Beerling D.J. 2009. Maximum leaf conductance driven by CO2 effects on stomtatl size and density over geologic time. Proceedings of the National Academy of Sciences of the United States of America. 106, 10343-10347.
Cearania heterophylla[20]	120	34.7028	NA	NA	Gymnosperm	Kunzmann L. Mohr B.A.R., Bernardes-de-Oliveira M.E.C. 2009. Cerania heterophylla gen. nov. et sp.nov., a fossil gymnosperm with affinities to the Gnetales from the Early Cretaceous of northern Gondwana. Review of Palaeobotany and Palynology. 158, 193-212.
Ginkgoites tigrensis[21]	120	74.7649	NA	NA	Gymnosperm	de Seoane L.V. 1997. Comparative study between Gingoites tigrensis Archangelsky and Ginkgo biloba Linn. Palaeobotanist. 46, 1-12.
Brachyphyllum castatum[19]	125	89.1999	NA	NA	Gymnosperm	Watson J., Fisher H.L., Hall N.A.1987. A new species of Brachyphyllum from the English Wealden and its probable female cone. Review of Palaeobotany and Palynology. 51, 169-187.
Equisetum haukeanum[18]	136	52.9295	NA	NA	Sphenophyte	Stanich N.A., Rothwell G.W., Stockey R.A. 2009. Phylogenetic diversification of Equisetum (Equisetales) as inferred from Lower Cretaceous species of British Columbia, Canada. American Journal of Botany. 96, 1289-1299.
Otozamites archangelski	140	93.4037	NA	NA	Bennettites	Franks P.J, Beerling D.J. 2009. Maximum leaf conductance driven by CO2 effects on stomtatl size and density over geologic time. Proceedings of the National Academy of Sciences of the United States of America. 106, 10343-10347.
Otozamites ornatus	140	47.1734	NA	NA	Bennettites	Franks P.J, Beerling D.J. 2009. Maximum leaf conductance driven by CO2 effects on stomtatl size and density over geologic time. Proceedings of the National Academy of Sciences of the United States of America. 106, 10343-10347.
Otozamites parviauriculata	140	85.8415	NA	NA	Bennettites	Franks P.J, Beerling D.J. 2009. Maximum leaf conductance driven by CO2 effects on stomtatl size and density over geologic time. Proceedings of the National Academy of Sciences of the United States of America. 106, 10343-10347.
Otozamites parvus	140	45.7472	NA	NA	Bennettites	Franks P.J, Beerling D.J. 2009. Maximum leaf conductance driven by CO2 effects on stomtatl size and density over geologic time. Proceedings of the National Academy of Sciences of the United States of America. 106, 10343-10347.
Otozamites sanctaecrucis	140	55.424	NA	NA	Bennettites	Franks P.J, Beerling D.J. 2009. Maximum leaf conductance driven by CO2 effects on stomtatl size and density over geologic time. Proceedings of the National Academy of Sciences of the United States of America. 106, 10343-10347.
Otozamites waltonii	140	69.2411	NA	NA	Bennettites	Franks P.J, Beerling D.J. 2009. Maximum leaf conductance driven by CO2 effects on stomtatl size and density over geologic time. Proceedings of the National Academy of Sciences of the United States of America. 106, 10343-10347.
Ptilophyllum antarcticum	140	41.7219	NA	NA	Bennettites	Franks P.J, Beerling D.J. 2009. Maximum leaf conductance driven by CO2 effects on stomtatl size and density over geologic time. Proceedings of the National Academy of Sciences of the United States of America. 106, 10343-10347.
Ptilophyllum ghiense	140	37.4712	NA	NA	Bennettites	Franks P.J, Beerling D.J. 2009. Maximum leaf conductance driven by CO2 effects on stomtatl size and density over geologic time. Proceedings of the National Academy of Sciences of the United States of America. 106, 10343-10347.
Ptilophyllum hislopi	140	66.6342	NA	NA	Bennettites	Franks P.J, Beerling D.J. 2009. Maximum leaf conductance driven by CO2 effects on stomtatl size and density over geologic time. Proceedings of the National Academy of Sciences of the United States of America. 106, 10343-10347.
Ptilophyllum valvatum	140	74.7649	NA	NA	Bennettites	Franks P.J, Beerling D.J. 2009. Maximum leaf conductance driven by CO2 effects on stomtatl size and density over geologic time. Proceedings of the National Academy of Sciences of the United States of America. 106, 10343-10347.
Pseudoctenus ornata	140	139.219	NA	NA	Cycad	Franks P.J, Beerling D.J. 2009. Maximum leaf conductance driven by CO2 effects on stomtatl size and density over geologic time. Proceedings of the National Academy of Sciences of the United States of America. 106, 10343-10347.
Gleichenia chaloneri	140	33.3962	NA	NA	Fern	Franks P.J, Beerling D.J. 2009. Maximum leaf conductance driven by CO2 effects on stomtatl size and density over geologic time. Proceedings of the National Academy of Sciences of the United States of America. 106, 10343-10347.
Pseudofrenelopsis dalatzensis	140	103.999	NA	NA	Gymnosperm	Franks P.J, Beerling D.J. 2009. Maximum leaf conductance driven by CO2 effects on stomtatl size and density over geologic time. Proceedings of the National Academy of Sciences of the United States of America. 106, 10343-10347.
Pseudofrenelopsis heishanensis	140	139.219	NA	NA	Gymnosperm	Franks P.J, Beerling D.J. 2009. Maximum leaf conductance driven by CO2 effects on stomtatl size and density over geologic time. Proceedings of the National Academy of Sciences of the United States of America. 106, 10343-10347.
Pseudofrenelopsis papillosa	140	93.4037	NA	NA	Gymnosperm	Franks P.J, Beerling D.J. 2009. Maximum leaf conductance driven by CO2 effects on stomtatl size and density over geologic time. Proceedings of the National Academy of Sciences of the United States of America. 106, 10343-10347.
Sagenopteris inequilateralis	140	37.4712	NA	NA	Gymnosperm	Franks P.J, Beerling D.J. 2009. Maximum leaf conductance driven by CO2 effects on stomtatl size and density over geologic time. Proceedings of the National Academy of Sciences of the United States of America. 106, 10343-10347.
Nilsonia culgowerensi[17]	150	41.7219	NA	NA	Cycad	van Konijnenburg-van Cittert J.H.A., van der Burgh J. 1989. The flora from the Kimmeridgian (Upper Jurassic) of Culgower, Sutherland, Scotland. Review of Palaeobotany and Palynology. 61, 1-51.
Pterophyllum cycadites[17]	150	33.3962	NA	NA	Cycad	van Konijnenburg-van Cittert J.H.A., van der Burgh J. 1989. The flora from the Kimmeridgian (Upper Jurassic) of Culgower, Sutherland, Scotland. Review of Palaeobotany and Palynology. 61, 1-51.
Czekanowskia turneri	150	69.2411	NA	NA	Gymnosperm	Franks P.J, Beerling D.J. 2009. Maximum leaf conductance driven by CO2 effects on stomtatl size and density over geologic time. Proceedings of the National Academy of Sciences of the United States of America. 106, 10343-10347.
Taxodiophyllum scoticum[17]	150	33.3962	NA	NA	Gymnosperm	van Konijnenburg-van Cittert J.H.A., van der Burgh J. 1989. The flora from the Kimmeridgian (Upper Jurassic) of Culgower, Sutherland, Scotland. Review of Palaeobotany and Palynology. 61, 1-51.
Ginkgo longifolius[16]	170	55.424	NA	NA	Gymnosperm	Harris T.M., Millington W., Miller J. 1974. The Yorkshire Jurassic Flora. Vol. IV. London: Trustees of the British Museum (Natural History).
Czekanowskia_microphylla	175	104	50	NA	Gymnosperm	Beerling D.J., Woodword F.I. 1997. Changes in land plant function over the Phanerozoic: reconstructions based on the fossil record. Botanical Journal of the Linnean Society 124, 137-153
Brachyphyllum_negevensis	170	27.6	40	NA	conifer	Beerling D.J., Woodword F.I. 1997. Changes in land plant function over the Phanerozoic: reconstructions based on the fossil record. Botanical Journal of the Linnean Society 124, 137-154
Brachyphyllum_pulcher	170	60	50	NA	conifer	Beerling D.J., Woodword F.I. 1997. Changes in land plant function over the Phanerozoic: reconstructions based on the fossil record. Botanical Journal of the Linnean Society 124, 137-155
Pagiophyllum_peregrinum	168	47	109	NA	conifer	Beerling D.J., Woodword F.I. 1997. Changes in land plant function over the Phanerozoic: reconstructions based on the fossil record. Botanical Journal of the Linnean Society 124, 137-156
Czekanowskia_turneri	150	104	22	NA	Gymnosperm	Beerling D.J., Woodword F.I. 1997. Changes in land plant function over the Phanerozoic: reconstructions based on the fossil record. Botanical Journal of the Linnean Society 124, 137-157
Czekanowskia_nipponica	150	104	32	NA	Gymnosperm	Beerling D.J., Woodword F.I. 1997. Changes in land plant function over the Phanerozoic: reconstructions based on the fossil record. Botanical Journal of the Linnean Society 124, 137-158
Frenoelpsis_varians	140	72	31	NA	conifer	Beerling D.J., Woodword F.I. 1997. Changes in land plant function over the Phanerozoic: reconstructions based on the fossil record. Botanical Journal of the Linnean Society 124, 137-159
Pseudofrenelopsis_dalatzensis	140	170	72.3	NA	conifer	Beerling D.J., Woodword F.I. 1997. Changes in land plant function over the Phanerozoic: reconstructions based on the fossil record. Botanical Journal of the Linnean Society 124, 137-160
Pseudofrenelopsis_heishanensis	140	162	61.9	NA	conifer	Beerling D.J., Woodword F.I. 1997. Changes in land plant function over the Phanerozoic: reconstructions based on the fossil record. Botanical Journal of the Linnean Society 124, 137-161
Pseudofrenelopsis_papillosa	140	132	55.3	NA	conifer	Beerling D.J., Woodword F.I. 1997. Changes in land plant function over the Phanerozoic: reconstructions based on the fossil record. Botanical Journal of the Linnean Society 124, 137-162
Pseudoctenis_ornata	140	100	14.5	NA	cycad	Beerling D.J., Woodword F.I. 1997. Changes in land plant function over the Phanerozoic: reconstructions based on the fossil record. Botanical Journal of the Linnean Society 124, 137-163
Glenrosa_texensis	130	136	48	NA	conifer	Beerling D.J., Woodword F.I. 1997. Changes in land plant function over the Phanerozoic: reconstructions based on the fossil record. Botanical Journal of the Linnean Society 124, 137-164
Clenrosa_pagiophylloides	130	56	28	NA	conifer	Beerling D.J., Woodword F.I. 1997. Changes in land plant function over the Phanerozoic: reconstructions based on the fossil record. Botanical Journal of the Linnean Society 124, 137-165
Pseudofrenelopsis_nathorstiana	100	102	115.5	NA	conifer	Beerling D.J., Woodword F.I. 1997. Changes in land plant function over the Phanerozoic: reconstructions based on the fossil record. Botanical Journal of the Linnean Society 124, 137-166
Pseudofrenelopsis_parceramosa	100	65	42.5	NA	conifer	Beerling D.J., Woodword F.I. 1997. Changes in land plant function over the Phanerozoic: reconstructions based on the fossil record. Botanical Journal of the Linnean Society 124, 137-167
Watsoniocladus_virginiensis	100	65	45.6	NA	conifer	Beerling D.J., Woodword F.I. 1997. Changes in land plant function over the Phanerozoic: reconstructions based on the fossil record. Botanical Journal of the Linnean Society 124, 137-168
Cinnamomum_wonnacotti	50	44	321.4	NA	Angiosperm	Beerling D.J., Woodword F.I. 1997. Changes in land plant function over the Phanerozoic: reconstructions based on the fossil record. Botanical Journal of the Linnean Society 124, 137-169
Lusaticutis_legulata	50	22.2	487.2	NA	Angiosperm	Beerling D.J., Woodword F.I. 1997. Changes in land plant function over the Phanerozoic: reconstructions based on the fossil record. Botanical Journal of the Linnean Society 124, 137-170
Claibornicutis_undulata	50	21.4	375	NA	Angiosperm	Beerling D.J., Woodword F.I. 1997. Changes in land plant function over the Phanerozoic: reconstructions based on the fossil record. Botanical Journal of the Linnean Society 124, 137-171
Piliparicutis_obtusifolia	50	22.2	297.5	NA	Angiosperm	Beerling D.J., Woodword F.I. 1997. Changes in land plant function over the Phanerozoic: reconstructions based on the fossil record. Botanical Journal of the Linnean Society 124, 137-172
Piliparicutis_claibornensis	50	33.2	264.5	NA	Angiosperm	Beerling D.J., Woodword F.I. 1997. Changes in land plant function over the Phanerozoic: reconstructions based on the fossil record. Botanical Journal of the Linnean Society 124, 137-173
Discrepoparicutis_elongata	50	27.6	247.5	NA	Angiosperm	Beerling D.J., Woodword F.I. 1997. Changes in land plant function over the Phanerozoic: reconstructions based on the fossil record. Botanical Journal of the Linnean Society 124, 137-174
Saxonicutis_aligerata	50	33.2	264	NA	Angiosperm	Beerling D.J., Woodword F.I. 1997. Changes in land plant function over the Phanerozoic: reconstructions based on the fossil record. Botanical Journal of the Linnean Society 124, 137-175
Saxonicutis_eocenia	50	22.2	280.5	NA	Angiosperm	Beerling D.J., Woodword F.I. 1997. Changes in land plant function over the Phanerozoic: reconstructions based on the fossil record. Botanical Journal of the Linnean Society 124, 137-176
Platanus_sp	18	20	797.3	NA	Angiosperm	Beerling D.J., Woodword F.I. 1997. Changes in land plant function over the Phanerozoic: reconstructions based on the fossil record. Botanical Journal of the Linnean Society 124, 137-177
Quercus_pseudocastanea	10	39	685	NA	Angiosperm	Beerling D.J., Woodword F.I. 1997. Changes in land plant function over the Phanerozoic: reconstructions based on the fossil record. Botanical Journal of the Linnean Society 124, 137-178
Quercus_pseudocastanea	10	36.2	667	NA	Angiosperm	Beerling D.J., Woodword F.I. 1997. Changes in land plant function over the Phanerozoic: reconstructions based on the fossil record. Botanical Journal of the Linnean Society 124, 137-179
"Adiantum"	100	NA	NA	4.32		Feild TS et al. (2011) Fossil evidence for Cretaceous escalation in angiosperm leaf vein evolution. Proceedings of the National Academy of Sciences USA 108:8363-8366.
"Nathorstia" alata Matoniaceae	100	NA	NA	5.28		Feild TS et al. (2011) Fossil evidence for Cretaceous escalation in angiosperm leaf vein evolution. Proceedings of the National Academy of Sciences USA 108:8363-8366.
Acrostichopteris sp.	110	NA	NA	3.18		Feild TS et al. (2011) Fossil evidence for Cretaceous escalation in angiosperm leaf vein evolution. Proceedings of the National Academy of Sciences USA 108:8363-8366.
Angiopteridium ovata	100	NA	NA	4.26		Feild TS et al. (2011) Fossil evidence for Cretaceous escalation in angiosperm leaf vein evolution. Proceedings of the National Academy of Sciences USA 108:8363-8366.
Anomozamites nilssoni	170	NA	NA	1.69		Boyce CK, Brodribb T, Feild TS, Zwieniecki MA (2009) Angiosperm leaf vein evolution was physiologically and environmentally transformative. Proceedings of the Royal Society of London B 276:1771-1776.
Arctopteris rarinervis	110	NA	NA	1.71		Feild TS et al. (2011) Fossil evidence for Cretaceous escalation in angiosperm leaf vein evolution. Proceedings of the National Academy of Sciences USA 108:8363-8366.
Arctopteris sp. Aff. A. kolymensis	110	NA	NA	1.45		Feild TS et al. (2011) Fossil evidence for Cretaceous escalation in angiosperm leaf vein evolution. Proceedings of the National Academy of Sciences USA 108:8363-8366.
Butefia sp.	110	NA	NA	1.46		Feild TS et al. (2011) Fossil evidence for Cretaceous escalation in angiosperm leaf vein evolution. Proceedings of the National Academy of Sciences USA 108:8363-8366.
Cladophebis	130	NA	NA	3.78		Feild TS et al. (2011) Fossil evidence for Cretaceous escalation in angiosperm leaf vein evolution. Proceedings of the National Academy of Sciences USA 108:8363-8366.
Cladophlebis aktashensis	170	NA	NA	1.81		Boyce CK, Brodribb T, Feild TS, Zwieniecki MA (2009) Angiosperm leaf vein evolution was physiologically and environmentally transformative. Proceedings of the Royal Society of London B 276:1771-1776.
Cladophlebis baja-beeceensis	100	NA	NA	2.45		Miller IM, Hickey LJ (2008) The fossil flora of the Winthrop Formation (Albian-Early Cretaceous) of Washington State, USA. Part I: Bryophyta and Pteridophytina. Bulletin of the Peabody Museum of Natural History 49:135-180.
Cladophlebis crenata	100	NA	NA	2.49		Miller IM, Hickey LJ (2008) The fossil flora of the Winthrop Formation (Albian-Early Cretaceous) of Washington State, USA. Part I: Bryophyta and Pteridophytina. Bulletin of the Peabody Museum of Natural History 49:135-180.
Cladophlebis denticulata	100	NA	NA	1.93		Miller IM, Hickey LJ (2008) The fossil flora of the Winthrop Formation (Albian-Early Cretaceous) of Washington State, USA. Part I: Bryophyta and Pteridophytina. Bulletin of the Peabody Museum of Natural History 49:135-180.
Cladophlebis impressa	100	NA	NA	4.16		Miller IM, Hickey LJ (2008) The fossil flora of the Winthrop Formation (Albian-Early Cretaceous) of Washington State, USA. Part I: Bryophyta and Pteridophytina. Bulletin of the Peabody Museum of Natural History 49:135-180.
Cladophlebis methowensis	100	NA	NA	2.4		Miller IM, Hickey LJ (2008) The fossil flora of the Winthrop Formation (Albian-Early Cretaceous) of Washington State, USA. Part I: Bryophyta and Pteridophytina. Bulletin of the Peabody Museum of Natural History 49:135-180.
Cladophlebis oblongifolia	110	NA	NA	3.23		Feild TS et al. (2011) Fossil evidence for Cretaceous escalation in angiosperm leaf vein evolution. Proceedings of the National Academy of Sciences USA 108:8363-8366.
Cladophlebis sp.	130	NA	NA	3.47		Feild TS et al. (2011) Fossil evidence for Cretaceous escalation in angiosperm leaf vein evolution. Proceedings of the National Academy of Sciences USA 108:8363-8366.
Ctenis	100	NA	NA	3.2		Feild TS et al. (2011) Fossil evidence for Cretaceous escalation in angiosperm leaf vein evolution. Proceedings of the National Academy of Sciences USA 108:8363-8366.
Ctenis imbricata	110	NA	NA	1.81		Feild TS et al. (2011) Fossil evidence for Cretaceous escalation in angiosperm leaf vein evolution. Proceedings of the National Academy of Sciences USA 108:8363-8366.
Ctenis kaneharai	170	NA	NA	1.21		Boyce CK, Brodribb T, Feild TS, Zwieniecki MA (2009) Angiosperm leaf vein evolution was physiologically and environmentally transformative. Proceedings of the Royal Society of London B 276:1771-1776.
Ctenis sulcicaulis	170	NA	NA	1.54		Boyce CK, Brodribb T, Feild TS, Zwieniecki MA (2009) Angiosperm leaf vein evolution was physiologically and environmentally transformative. Proceedings of the Royal Society of London B 276:1771-1776.
Ctenozamites insignis	110	NA	NA	3.52		Feild TS et al. (2011) Fossil evidence for Cretaceous escalation in angiosperm leaf vein evolution. Proceedings of the National Academy of Sciences USA 108:8363-8366.
Dammarophyllum	100	NA	NA	1.65		Feild TS et al. (2011) Fossil evidence for Cretaceous escalation in angiosperm leaf vein evolution. Proceedings of the National Academy of Sciences USA 108:8363-8366.
Dennstaedtia patagonica	100	NA	NA	1.86		Feild TS et al. (2011) Fossil evidence for Cretaceous escalation in angiosperm leaf vein evolution. Proceedings of the National Academy of Sciences USA 108:8363-8366.
Desmiophyllum magnum	110	NA	NA	2.86		Feild TS et al. (2011) Fossil evidence for Cretaceous escalation in angiosperm leaf vein evolution. Proceedings of the National Academy of Sciences USA 108:8363-8366.
Desmiophyllum sp. A	100	NA	NA	2.64		Miller IM, Hickey LJ (2010) The fossil flora of the Winthrop Formation (Albian-Early Cretaceous) of Washington State, USA. Part II: Pinophytina. Bulletin of the Peabody Museum of Natural History 51:3-96.
Desmiophyllum truncatum	100	NA	NA	1.02		Miller IM, Hickey LJ (2010) The fossil flora of the Winthrop Formation (Albian-Early Cretaceous) of Washington State, USA. Part II: Pinophytina. Bulletin of the Peabody Museum of Natural History 51:3-96.
Dicksonia kendalli	170	NA	NA	3.83		Boyce CK, Brodribb T, Feild TS, Zwieniecki MA (2009) Angiosperm leaf vein evolution was physiologically and environmentally transformative. Proceedings of the Royal Society of London B 276:1771-1776.
Dictyophyllum rugosum	170	NA	NA	4.4		Boyce CK, Brodribb T, Feild TS, Zwieniecki MA (2009) Angiosperm leaf vein evolution was physiologically and environmentally transformative. Proceedings of the Royal Society of London B 276:1771-1776.
Dryopterites	100	NA	NA	0.2		Feild TS et al. (2011) Fossil evidence for Cretaceous escalation in angiosperm leaf vein evolution. Proceedings of the National Academy of Sciences USA 108:8363-8366.
Eboracia lobifolia	170	NA	NA	3.07		Boyce CK, Brodribb T, Feild TS, Zwieniecki MA (2009) Angiosperm leaf vein evolution was physiologically and environmentally transformative. Proceedings of the Royal Society of London B 276:1771-1776.
Fern	100	NA	NA	1.24	Fern	Feild TS et al. (2011) Fossil evidence for Cretaceous escalation in angiosperm leaf vein evolution. Proceedings of the National Academy of Sciences USA 108:8363-8366.
Fern	130	NA	NA	0.83	Fern	Feild TS et al. (2011) Fossil evidence for Cretaceous escalation in angiosperm leaf vein evolution. Proceedings of the National Academy of Sciences USA 108:8363-8366.
Fern	130	NA	NA	0.96	Fern	Feild TS et al. (2011) Fossil evidence for Cretaceous escalation in angiosperm leaf vein evolution. Proceedings of the National Academy of Sciences USA 108:8363-8366.
Fern	130	NA	NA	3.2	Fern	Feild TS et al. (2011) Fossil evidence for Cretaceous escalation in angiosperm leaf vein evolution. Proceedings of the National Academy of Sciences USA 108:8363-8366.
Fern	130	NA	NA	3.4	Fern	Feild TS et al. (2011) Fossil evidence for Cretaceous escalation in angiosperm leaf vein evolution. Proceedings of the National Academy of Sciences USA 108:8363-8366.
Furcillopteris oblongata	100	NA	NA	2.28		Miller IM, Hickey LJ (2008) The fossil flora of the Winthrop Formation (Albian-Early Cretaceous) of Washington State, USA. Part I: Bryophyta and Pteridophytina. Bulletin of the Peabody Museum of Natural History 49:135-180.
Furcillopteris serrata	100	NA	NA	1.82		Miller IM, Hickey LJ (2008) The fossil flora of the Winthrop Formation (Albian-Early Cretaceous) of Washington State, USA. Part I: Bryophyta and Pteridophytina. Bulletin of the Peabody Museum of Natural History 49:135-180.
Ginkgo adiantoides	100	NA	NA	1.98	Gymnosperm	Miller IM, Hickey LJ (2010) The fossil flora of the Winthrop Formation (Albian-Early Cretaceous) of Washington State, USA. Part II: Pinophytina. Bulletin of the Peabody Museum of Natural History 51:3-96.
Ginkgo ex gr. Adiantoides	110	NA	NA	4.5	Gymnosperm	Feild TS et al. (2011) Fossil evidence for Cretaceous escalation in angiosperm leaf vein evolution. Proceedings of the National Academy of Sciences USA 108:8363-8366.
Ginkgo ex gr. Concinna	110	NA	NA	1.1	Gymnosperm	Feild TS et al. (2011) Fossil evidence for Cretaceous escalation in angiosperm leaf vein evolution. Proceedings of the National Academy of Sciences USA 108:8363-8366.
Ginkgo ex gr. Lepida	110	NA	NA	2.76	Gymnosperm	Feild TS et al. (2011) Fossil evidence for Cretaceous escalation in angiosperm leaf vein evolution. Proceedings of the National Academy of Sciences USA 108:8363-8366.
Ginkgo huttoni	170	NA	NA	2.02	Gymnosperm	Boyce CK, Brodribb T, Feild TS, Zwieniecki MA (2009) Angiosperm leaf vein evolution was physiologically and environmentally transformative. Proceedings of the Royal Society of London B 276:1771-1776.
Ginkgo longifolius	170	NA	NA	1.25	Gymnosperm	Boyce CK, Brodribb T, Feild TS, Zwieniecki MA (2009) Angiosperm leaf vein evolution was physiologically and environmentally transformative. Proceedings of the Royal Society of London B 276:1771-1776.
Ginkgoites skottsbergii	100	NA	NA	5.61		Feild TS et al. (2011) Fossil evidence for Cretaceous escalation in angiosperm leaf vein evolution. Proceedings of the National Academy of Sciences USA 108:8363-8366.
Gleichenia comptoniaefolia	100	NA	NA	2.85		Feild TS et al. (2011) Fossil evidence for Cretaceous escalation in angiosperm leaf vein evolution. Proceedings of the National Academy of Sciences USA 108:8363-8366.
Gleichenia delicatula	100	NA	NA	2.13		Feild TS et al. (2011) Fossil evidence for Cretaceous escalation in angiosperm leaf vein evolution. Proceedings of the National Academy of Sciences USA 108:8363-8366.
Gleichenites juliensis	100	NA	NA	3.02		Feild TS et al. (2011) Fossil evidence for Cretaceous escalation in angiosperm leaf vein evolution. Proceedings of the National Academy of Sciences USA 108:8363-8366.
Gleichenites nordenskioldi	130	NA	NA	1.45		Feild TS et al. (2011) Fossil evidence for Cretaceous escalation in angiosperm leaf vein evolution. Proceedings of the National Academy of Sciences USA 108:8363-8366.
Gleichenites piatnitzkyi	100	NA	NA	3.08		Feild TS et al. (2011) Fossil evidence for Cretaceous escalation in angiosperm leaf vein evolution. Proceedings of the National Academy of Sciences USA 108:8363-8366.
Gymno	130	NA	NA	2.51	Gymnosperm	Feild TS et al. (2011) Fossil evidence for Cretaceous escalation in angiosperm leaf vein evolution. Proceedings of the National Academy of Sciences USA 108:8363-8366.
Gymno	130	NA	NA	2.75	Gymnosperm	Feild TS et al. (2011) Fossil evidence for Cretaceous escalation in angiosperm leaf vein evolution. Proceedings of the National Academy of Sciences USA 108:8363-8366.
Gymnosperm 1	130	NA	NA	1.72	Gymnosperm	Feild TS et al. (2011) Fossil evidence for Cretaceous escalation in angiosperm leaf vein evolution. Proceedings of the National Academy of Sciences USA 108:8363-8366.
Gymnosperm 2	130	NA	NA	2.75	Gymnosperm	Feild TS et al. (2011) Fossil evidence for Cretaceous escalation in angiosperm leaf vein evolution. Proceedings of the National Academy of Sciences USA 108:8363-8366.
Gymnosperm 3	130	NA	NA	1.11	Gymnosperm	Feild TS et al. (2011) Fossil evidence for Cretaceous escalation in angiosperm leaf vein evolution. Proceedings of the National Academy of Sciences USA 108:8363-8366.
Kylikipteris arguta	170	NA	NA	2.15		Boyce CK, Brodribb T, Feild TS, Zwieniecki MA (2009) Angiosperm leaf vein evolution was physiologically and environmentally transformative. Proceedings of the Royal Society of London B 276:1771-1776.
Laceria pulcra	100	NA	NA	2.67		Miller IM, Hickey LJ (2010) The fossil flora of the Winthrop Formation (Albian-Early Cretaceous) of Washington State, USA. Part II: Pinophytina. Bulletin of the Peabody Museum of Natural History 51:3-96.
Marattia anglica	170	NA	NA	1.16		Boyce CK, Brodribb T, Feild TS, Zwieniecki MA (2009) Angiosperm leaf vein evolution was physiologically and environmentally transformative. Proceedings of the Royal Society of London B 276:1771-1776.
Matonidium goepperti	170	NA	NA	3.19		Boyce CK, Brodribb T, Feild TS, Zwieniecki MA (2009) Angiosperm leaf vein evolution was physiologically and environmentally transformative. Proceedings of the Royal Society of London B 276:1771-1776.
Microphyllopteris delicata	100	NA	NA	1.24		Miller IM, Hickey LJ (2008) The fossil flora of the Winthrop Formation (Albian-Early Cretaceous) of Washington State, USA. Part I: Bryophyta and Pteridophytina. Bulletin of the Peabody Museum of Natural History 49:135-180.
Nageiopsis zamioides	110	NA	NA	3.54		Feild TS et al. (2011) Fossil evidence for Cretaceous escalation in angiosperm leaf vein evolution. Proceedings of the National Academy of Sciences USA 108:8363-8366.
Nageopteris sp.	100	NA	NA	2.12		Feild TS et al. (2011) Fossil evidence for Cretaceous escalation in angiosperm leaf vein evolution. Proceedings of the National Academy of Sciences USA 108:8363-8366.
Nehvizdya penalveri	110	NA	NA	0.97		Feild TS et al. (2011) Fossil evidence for Cretaceous escalation in angiosperm leaf vein evolution. Proceedings of the National Academy of Sciences USA 108:8363-8366.
Nilsonia decurrens	100	NA	NA	3.41		Feild TS et al. (2011) Fossil evidence for Cretaceous escalation in angiosperm leaf vein evolution. Proceedings of the National Academy of Sciences USA 108:8363-8366.
Nilssonia compta	170	NA	NA	1.65		Boyce CK, Brodribb T, Feild TS, Zwieniecki MA (2009) Angiosperm leaf vein evolution was physiologically and environmentally transformative. Proceedings of the Royal Society of London B 276:1771-1776.
Nilssonia kendalli	170	NA	NA	2.2		Boyce CK, Brodribb T, Feild TS, Zwieniecki MA (2009) Angiosperm leaf vein evolution was physiologically and environmentally transformative. Proceedings of the Royal Society of London B 276:1771-1776.
Nilssonia sp. Cf. N. decursiva	110	NA	NA	1.45		Feild TS et al. (2011) Fossil evidence for Cretaceous escalation in angiosperm leaf vein evolution. Proceedings of the National Academy of Sciences USA 108:8363-8366.
Nilssonia sp. Cf. N. serotina	110	NA	NA	1.65		Feild TS et al. (2011) Fossil evidence for Cretaceous escalation in angiosperm leaf vein evolution. Proceedings of the National Academy of Sciences USA 108:8363-8366.
Nilssonia tenuicaulis	170	NA	NA	2.47		Boyce CK, Brodribb T, Feild TS, Zwieniecki MA (2009) Angiosperm leaf vein evolution was physiologically and environmentally transformative. Proceedings of the Royal Society of London B 276:1771-1776.
Nilssonia tenuinervis	170	NA	NA	3.51		Boyce CK, Brodribb T, Feild TS, Zwieniecki MA (2009) Angiosperm leaf vein evolution was physiologically and environmentally transformative. Proceedings of the Royal Society of London B 276:1771-1776.
Nilssonia tenuinervus	110	NA	NA	2.93		Feild TS et al. (2011) Fossil evidence for Cretaceous escalation in angiosperm leaf vein evolution. Proceedings of the National Academy of Sciences USA 108:8363-8366.
Nilssoniopteris major	170	NA	NA	2.15		Boyce CK, Brodribb T, Feild TS, Zwieniecki MA (2009) Angiosperm leaf vein evolution was physiologically and environmentally transformative. Proceedings of the Royal Society of London B 276:1771-1776.
Nilssoniopteris vittata	170	NA	NA	2.65		Boyce CK, Brodribb T, Feild TS, Zwieniecki MA (2009) Angiosperm leaf vein evolution was physiologically and environmentally transformative. Proceedings of the Royal Society of London B 276:1771-1776.
NMNH 499351	110	NA	NA	1.43		Feild TS et al. (2011) Fossil evidence for Cretaceous escalation in angiosperm leaf vein evolution. Proceedings of the National Academy of Sciences USA 108:8363-8366.
Orthoneura longissima	100	NA	NA	2.47		Miller IM, Hickey LJ (2010) The fossil flora of the Winthrop Formation (Albian-Early Cretaceous) of Washington State, USA. Part II: Pinophytina. Bulletin of the Peabody Museum of Natural History 51:3-96.
Osmundophyllum	100	NA	NA	1.5		Feild TS et al. (2011) Fossil evidence for Cretaceous escalation in angiosperm leaf vein evolution. Proceedings of the National Academy of Sciences USA 108:8363-8366.
Otozamites beani	170	NA	NA	3.51		Boyce CK, Brodribb T, Feild TS, Zwieniecki MA (2009) Angiosperm leaf vein evolution was physiologically and environmentally transformative. Proceedings of the Royal Society of London B 276:1771-1776.
Otozamites gramineus	170	NA	NA	3.87		Boyce CK, Brodribb T, Feild TS, Zwieniecki MA (2009) Angiosperm leaf vein evolution was physiologically and environmentally transformative. Proceedings of the Royal Society of London B 276:1771-1776.
Otozamites sp. 1	130	NA	NA	3.76		Feild TS et al. (2011) Fossil evidence for Cretaceous escalation in angiosperm leaf vein evolution. Proceedings of the National Academy of Sciences USA 108:8363-8366.
Otozamites tenuatus	170	NA	NA	5.39		Boyce CK, Brodribb T, Feild TS, Zwieniecki MA (2009) Angiosperm leaf vein evolution was physiologically and environmentally transformative. Proceedings of the Royal Society of London B 276:1771-1776.
Pachypteris crassa	100	NA	NA	4.58		Feild TS et al. (2011) Fossil evidence for Cretaceous escalation in angiosperm leaf vein evolution. Proceedings of the National Academy of Sciences USA 108:8363-8366.
Pachypteris sp. 2	130	NA	NA	3.6		Feild TS et al. (2011) Fossil evidence for Cretaceous escalation in angiosperm leaf vein evolution. Proceedings of the National Academy of Sciences USA 108:8363-8366.
Phlebopteris dunkerii	130	NA	NA	2.1		Feild TS et al. (2011) Fossil evidence for Cretaceous escalation in angiosperm leaf vein evolution. Proceedings of the National Academy of Sciences USA 108:8363-8366.
Phlebopteris polypodoides	170	NA	NA	2.05		Boyce CK, Brodribb T, Feild TS, Zwieniecki MA (2009) Angiosperm leaf vein evolution was physiologically and environmentally transformative. Proceedings of the Royal Society of London B 276:1771-1776.
Phyllopteroides cf. P. laevis	100	NA	NA	2.48		Feild TS et al. (2011) Fossil evidence for Cretaceous escalation in angiosperm leaf vein evolution. Proceedings of the National Academy of Sciences USA 108:8363-8366.
Pitophyllum acutifolium	100	NA	NA	3.37		Feild TS et al. (2011) Fossil evidence for Cretaceous escalation in angiosperm leaf vein evolution. Proceedings of the National Academy of Sciences USA 108:8363-8366.
Platypterigium densinerve	110	NA	NA	2.34		Feild TS et al. (2011) Fossil evidence for Cretaceous escalation in angiosperm leaf vein evolution. Proceedings of the National Academy of Sciences USA 108:8363-8366.
Podozamites	130	NA	NA	2.1		Feild TS et al. (2011) Fossil evidence for Cretaceous escalation in angiosperm leaf vein evolution. Proceedings of the National Academy of Sciences USA 108:8363-8366.
Podozamites decresens	100	NA	NA	5.72		Miller IM, Hickey LJ (2010) The fossil flora of the Winthrop Formation (Albian-Early Cretaceous) of Washington State, USA. Part II: Pinophytina. Bulletin of the Peabody Museum of Natural History 51:3-96.
Podozamites distantinervis	110	NA	NA	3.41		Feild TS et al. (2011) Fossil evidence for Cretaceous escalation in angiosperm leaf vein evolution. Proceedings of the National Academy of Sciences USA 108:8363-8366.
Podozamites varifolia	100	NA	NA	1.57		Miller IM, Hickey LJ (2010) The fossil flora of the Winthrop Formation (Albian-Early Cretaceous) of Washington State, USA. Part II: Pinophytina. Bulletin of the Peabody Museum of Natural History 51:3-96.
Pseudoctenis oleosa	170	NA	NA	0.98		Boyce CK, Brodribb T, Feild TS, Zwieniecki MA (2009) Angiosperm leaf vein evolution was physiologically and environmentally transformative. Proceedings of the Royal Society of London B 276:1771-1776.
Pterophyllum palmulum	100	NA	NA	1.94		Miller IM, Hickey LJ (2010) The fossil flora of the Winthrop Formation (Albian-Early Cretaceous) of Washington State, USA. Part II: Pinophytina. Bulletin of the Peabody Museum of Natural History 51:3-96.
Pterophyllum rectangulare	100	NA	NA	2.46		Miller IM, Hickey LJ (2010) The fossil flora of the Winthrop Formation (Albian-Early Cretaceous) of Washington State, USA. Part II: Pinophytina. Bulletin of the Peabody Museum of Natural History 51:3-96.
Pterophyllum sp. 1	130	NA	NA	1.19		Feild TS et al. (2011) Fossil evidence for Cretaceous escalation in angiosperm leaf vein evolution. Proceedings of the National Academy of Sciences USA 108:8363-8366.
Pterophyllum sp. 5	130	NA	NA	4.47		Feild TS et al. (2011) Fossil evidence for Cretaceous escalation in angiosperm leaf vein evolution. Proceedings of the National Academy of Sciences USA 108:8363-8366.
Ptilophyllum hirsutum	170	NA	NA	2.94		Boyce CK, Brodribb T, Feild TS, Zwieniecki MA (2009) Angiosperm leaf vein evolution was physiologically and environmentally transformative. Proceedings of the Royal Society of London B 276:1771-1776.
Ptilophyllum pectinoides	170	NA	NA	2.68		Boyce CK, Brodribb T, Feild TS, Zwieniecki MA (2009) Angiosperm leaf vein evolution was physiologically and environmentally transformative. Proceedings of the Royal Society of London B 276:1771-1776.
Ptilophyllum sp. 2	130	NA	NA	3.83		Feild TS et al. (2011) Fossil evidence for Cretaceous escalation in angiosperm leaf vein evolution. Proceedings of the National Academy of Sciences USA 108:8363-8366.
Ptilophyllum sp.4	130	NA	NA	1.59		Feild TS et al. (2011) Fossil evidence for Cretaceous escalation in angiosperm leaf vein evolution. Proceedings of the National Academy of Sciences USA 108:8363-8366.
Sagenopteris aff. Williamsii	100	NA	NA	1.16		Miller IM, Hickey LJ (2010) The fossil flora of the Winthrop Formation (Albian-Early Cretaceous) of Washington State, USA. Part II: Pinophytina. Bulletin of the Peabody Museum of Natural History 51:3-96.
Sagenopteris colpodes big	170	NA	NA	0.72		Boyce CK, Brodribb T, Feild TS, Zwieniecki MA (2009) Angiosperm leaf vein evolution was physiologically and environmentally transformative. Proceedings of the Royal Society of London B 276:1771-1776.
Sagenopteris colpodes small	170	NA	NA	1.25		Boyce CK, Brodribb T, Feild TS, Zwieniecki MA (2009) Angiosperm leaf vein evolution was physiologically and environmentally transformative. Proceedings of the Royal Society of London B 276:1771-1776.
Sagenopteris elliptica	110	NA	NA	1.07		Feild TS et al. (2011) Fossil evidence for Cretaceous escalation in angiosperm leaf vein evolution. Proceedings of the National Academy of Sciences USA 108:8363-8366.
Sagenopteris mexicana	100	NA	NA	1.16		Miller IM, Hickey LJ (2010) The fossil flora of the Winthrop Formation (Albian-Early Cretaceous) of Washington State, USA. Part II: Pinophytina. Bulletin of the Peabody Museum of Natural History 51:3-96.
Sagenopteris panda	100	NA	NA	2.32		Miller IM, Hickey LJ (2010) The fossil flora of the Winthrop Formation (Albian-Early Cretaceous) of Washington State, USA. Part II: Pinophytina. Bulletin of the Peabody Museum of Natural History 51:3-96.
Sagenopteris phillipsi	170	NA	NA	2.27		Boyce CK, Brodribb T, Feild TS, Zwieniecki MA (2009) Angiosperm leaf vein evolution was physiologically and environmentally transformative. Proceedings of the Royal Society of London B 276:1771-1776.
Sagenopteris sp.	110	NA	NA	1.82		Feild TS et al. (2011) Fossil evidence for Cretaceous escalation in angiosperm leaf vein evolution. Proceedings of the National Academy of Sciences USA 108:8363-8366.
Sectilopteris psilotoides	100	NA	NA	5.08		Miller IM, Hickey LJ (2008) The fossil flora of the Winthrop Formation (Albian-Early Cretaceous) of Washington State, USA. Part I: Bryophyta and Pteridophytina. Bulletin of the Peabody Museum of Natural History 49:135-180.
Sphenobaiera biloba	100	NA	NA	1.08		Feild TS et al. (2011) Fossil evidence for Cretaceous escalation in angiosperm leaf vein evolution. Proceedings of the National Academy of Sciences USA 108:8363-8366.
Sphenobaiera ex gr.	100	NA	NA	1.1		Feild TS et al. (2011) Fossil evidence for Cretaceous escalation in angiosperm leaf vein evolution. Proceedings of the National Academy of Sciences USA 108:8363-8366.
Sphenobaiera ex gr. Longifolia	110	NA	NA	1		Feild TS et al. (2011) Fossil evidence for Cretaceous escalation in angiosperm leaf vein evolution. Proceedings of the National Academy of Sciences USA 108:8363-8366.
Sphenobaiera gyron	170	NA	NA	1.04		Boyce CK, Brodribb T, Feild TS, Zwieniecki MA (2009) Angiosperm leaf vein evolution was physiologically and environmentally transformative. Proceedings of the Royal Society of London B 276:1771-1776.
Sphenolepidium	100	NA	NA	3.12		Feild TS et al. (2011) Fossil evidence for Cretaceous escalation in angiosperm leaf vein evolution. Proceedings of the National Academy of Sciences USA 108:8363-8366.
Taeniopteris	130	NA	NA	1.46		Feild TS et al. (2011) Fossil evidence for Cretaceous escalation in angiosperm leaf vein evolution. Proceedings of the National Academy of Sciences USA 108:8363-8366.
Taeniopteris (?) sp.	100	NA	NA	0.87		Feild TS et al. (2011) Fossil evidence for Cretaceous escalation in angiosperm leaf vein evolution. Proceedings of the National Academy of Sciences USA 108:8363-8366.
Taeniopteris lundgreni	110	NA	NA	1.44		Feild TS et al. (2011) Fossil evidence for Cretaceous escalation in angiosperm leaf vein evolution. Proceedings of the National Academy of Sciences USA 108:8363-8366.
Thyrsopteris decurrens	100	NA	NA	1.87		Feild TS et al. (2011) Fossil evidence for Cretaceous escalation in angiosperm leaf vein evolution. Proceedings of the National Academy of Sciences USA 108:8363-8366.
Todites denticulatus	170	NA	NA	1.86		Boyce CK, Brodribb T, Feild TS, Zwieniecki MA (2009) Angiosperm leaf vein evolution was physiologically and environmentally transformative. Proceedings of the Royal Society of London B 276:1771-1776.
Todites williamsoni	170	NA	NA	3.13		Boyce CK, Brodribb T, Feild TS, Zwieniecki MA (2009) Angiosperm leaf vein evolution was physiologically and environmentally transformative. Proceedings of the Royal Society of London B 276:1771-1776.
Turolia escuchaensis	110	NA	NA	1.02		Feild TS et al. (2011) Fossil evidence for Cretaceous escalation in angiosperm leaf vein evolution. Proceedings of the National Academy of Sciences USA 108:8363-8366.
Uncertain gymnosperm	130	NA	NA	1.93		Feild TS et al. (2011) Fossil evidence for Cretaceous escalation in angiosperm leaf vein evolution. Proceedings of the National Academy of Sciences USA 108:8363-8366.
Weichselia reticulata	110	NA	NA	4.02		Feild TS et al. (2011) Fossil evidence for Cretaceous escalation in angiosperm leaf vein evolution. Proceedings of the National Academy of Sciences USA 108:8363-8366.
Weichselia reticulata	130	NA	NA	5.67		Feild TS et al. (2011) Fossil evidence for Cretaceous escalation in angiosperm leaf vein evolution. Proceedings of the National Academy of Sciences USA 108:8363-8366.
Winthropteris ovalis	100	NA	NA	1.94		Miller IM, Hickey LJ (2008) The fossil flora of the Winthrop Formation (Albian-Early Cretaceous) of Washington State, USA. Part I: Bryophyta and Pteridophytina. Bulletin of the Peabody Museum of Natural History 49:135-180.
Zamites	130	NA	NA	2.44		Feild TS et al. (2011) Fossil evidence for Cretaceous escalation in angiosperm leaf vein evolution. Proceedings of the National Academy of Sciences USA 108:8363-8366.
Zamites gigas	170	NA	NA	3.54		Boyce CK, Brodribb T, Feild TS, Zwieniecki MA (2009) Angiosperm leaf vein evolution was physiologically and environmentally transformative. Proceedings of the Royal Society of London B 276:1771-1776.
Zamites sp.	110	NA	NA	3.58		Feild TS et al. (2011) Fossil evidence for Cretaceous escalation in angiosperm leaf vein evolution. Proceedings of the National Academy of Sciences USA 108:8363-8366.
Asiatifolium elegans	132.35	NA	NA	3.67	Angiosperm	Sun G, Dilcher DL (2002) Early angiosperms from the Lower Cretaceous of Jixi, eastern Heilongjiang, China, Review of Palaeobotany and Palynology 121:91–112.
Shenkuoa caloneura	132.35	NA	NA	5.23	Angiosperm	Sun G, Dilcher DL (2002) Early angiosperms from the Lower Cretaceous of Jixi, eastern Heilongjiang, China, Review of Palaeobotany and Palynology 121:91–112.
eudicot-like leaf, chloranthoid teeth	127.5	NA	NA	2.45	Angiosperm	Feild TS et al. (2011) Fossil evidence for Cretaceous escalation in angiosperm leaf vein evolution. Proceedings of the National Academy of Sciences USA 108:8363-8366.
Protoeaephyllum (nymphaeoid leaf)	127.5	NA	NA	4.28	Angiosperm	Martín-Closas, C. 2003 The fossil record and evolution of freshwater plants: A review. Geologica Acta 1, 315–338.
Ficophyllum sp.	127.5	NA	NA	1.96	Angiosperm	Feild TS et al. (2011) Fossil evidence for Cretaceous escalation in angiosperm leaf vein evolution. Proceedings of the National Academy of Sciences USA 108:8363-8366.
Angiosperm sp.	125.3	NA	NA	2.85	Angiosperm	Feild TS et al. (2011) Fossil evidence for Cretaceous escalation in angiosperm leaf vein evolution. Proceedings of the National Academy of Sciences USA 108:8363-8366.
Angiosperm sp.	125.3	NA	NA	2.92	Angiosperm	Feild TS et al. (2011) Fossil evidence for Cretaceous escalation in angiosperm leaf vein evolution. Proceedings of the National Academy of Sciences USA 108:8363-8366.
Quercophyllum tenuinerve	118.5	NA	NA	3.32	Angiosperm	Hickey L.J., Doyle J.A. 1977. Earaly Cretaceous fossil evidence for angiosperm evolution. Botanical Review 43, 3-104.
Nymphaeaphyll morphotype	119	NA	NA	3.61	Angiosperm	Archangelsky S, Barreda V, Passalia MG, Gandolfo MA, Pramparo M, Romero E, Cuneo R, Zamuner A, Iglesias A, Llorens M, Puebla GG, QuattrocchioN, Volkheimer W (2009) Early angiosperm diversification: evidence from southern South America. Cretaceous Research 30:1073-1082.
2mf) Lobate serrate morphotype	119	NA	NA	2.06	Angiosperm	Archangelsky S, Barreda V, Passalia MG, Gandolfo MA, Pramparo M, Romero E, Cuneo R, Zamuner A, Iglesias A, Llorens M, Puebla GG, QuattrocchioN, Volkheimer W (2009) Early angiosperm diversification: evidence from southern South America. Cretaceous Research 30:1073-1082.; Puebla GG (2004) La megaflora de la Formación La Cantera (Cretacico Temprano) Sierra del Gigante, San Luis, Argentina [A megaflo…
4mFÊ trifoliate morphotype	119	NA	NA	2.81	Angiosperm	Archangelsky S, Barreda V, Passalia MG, Gandolfo MA, Pramparo M, Romero E, Cuneo R, Zamuner A, Iglesias A, Llorens M, Puebla GG, QuattrocchioN, Volkheimer W (2009) Early angiosperm diversification: evidence from southern South America. Cretaceous Research 30:1073-1082.; Puebla GG (2004) La megaflora de la Formación La Cantera (Cretacico Temprano) Sierra del Gigante, San Luis, Argentina [A megaflo…
5 mF pinnatilobate nanophyll morphotype	119	NA	NA	4.23	Angiosperm	Mohr BAR, Friis EM (2000) Early angiosperms from the lower Cretaceous Crato Formation (Brazil), a preliminary report. International Journal of Plant Sciences 161:S155-S167.
Endressinia brasiliana	119	NA	NA	5.23	Angiosperm	Mohr BAR, Friis EM (2000) Early angiosperms from the lower Cretaceous Crato Formation (Brazil), a preliminary report. International Journal of Plant Sciences 161:S155-S167.; Mohr BAR, Eklund H (2003) Araripia florifera nov. gen. nov. sp., a putative lauralean angiosperm from the early Cretaceous Crato Formation (Brazil). Review of Palaeobotany and Palynology 126:279-292.
Araripia	119	NA	NA	4.12	Angiosperm	Mohr BAR, Friis EM (2000) Early angiosperms from the lower Cretaceous Crato Formation (Brazil), a preliminary report. International Journal of Plant Sciences 161:S155-S167.
"broad" angiosperm	119	NA	NA	3.37	Angiosperm	Mohr BAR, Friis EM (2000) Early angiosperms from the lower Cretaceous Crato Formation (Brazil), a preliminary report. International Journal of Plant Sciences 161:S155-S167.
"narrow" angiosperm	119	NA	NA	4.56	Angiosperm	Mohr BAR, Friis EM (2000) Early angiosperms from the lower Cretaceous Crato Formation (Brazil), a preliminary report. International Journal of Plant Sciences 161:S155-S167.
Pluricarpellatia	119	NA	NA	2.39	Angiosperm	Mohr, BAR, Bernardes-de-Oliveira MEC, Taylor DW (2008) Pluricarpellatia, a nymphaealean angiosperm from the Lower Cretaceous of northern Gondwana (Crato Formation, Brazil). Taxon 57:1147-1158.
Nymphioid Crato Fossil	119	NA	NA	1.23	Angiosperm	Mohr, BAR, Bernardes-de-Oliveira MEC, Taylor DW (2008) Pluricarpellatia, a nymphaealean angiosperm from the Lower Cretaceous of northern Gondwana (Crato Formation, Brazil). Taxon 57:1147-1158.
Angiosperm Type B	112.4	NA	NA	1.87	Angiosperm	Barale G, Ouaja M (2001) Découverte de nouvelles flores avec des restes à affinités angiospermiennes dans le Crétacé inférieur du Sud Tunisien [A newly discovered flora from South Tunisia with angiosperm affinities from the Cretaceous] Cretaceous Research 22: 131 - 143. French.
Celastrophyllum latifolium	110.4	NA	NA	3.12	Angiosperm	Feild TS et al. (2011) Fossil evidence for Cretaceous escalation in angiosperm leaf vein evolution. Proceedings of the National Academy of Sciences USA 108:8363-8366.
Celastrophyllum cf. C. obovatum	110.4	NA	NA	3.12	Angiosperm	Feild TS et al. (2011) Fossil evidence for Cretaceous escalation in angiosperm leaf vein evolution. Proceedings of the National Academy of Sciences USA 108:8363-8366.
Celastrophyllum sp. Drewrys Bluff	110.4	NA	NA	3.3	Angiosperm	Feild TS et al. (2011) Fossil evidence for Cretaceous escalation in angiosperm leaf vein evolution. Proceedings of the National Academy of Sciences USA 108:8363-8366.
DBLT #1	110.4	NA	NA	3.21	Angiosperm	Feild TS et al. (2011) Fossil evidence for Cretaceous escalation in angiosperm leaf vein evolution. Proceedings of the National Academy of Sciences USA 108:8363-8366.
Eucalyptophyllum oblongifolium	110.4	NA	NA	3.12	Angiosperm	Feild TS et al. (2011) Fossil evidence for Cretaceous escalation in angiosperm leaf vein evolution. Proceedings of the National Academy of Sciences USA 108:8363-8366.
cf. Ficophyllum	110.4	NA	NA	3.87	Angiosperm	Feild TS et al. (2011) Fossil evidence for Cretaceous escalation in angiosperm leaf vein evolution. Proceedings of the National Academy of Sciences USA 108:8363-8366.
Ficophyllum crassinerve	110.4	NA	NA	3.51	Angiosperm	Feild TS et al. (2011) Fossil evidence for Cretaceous escalation in angiosperm leaf vein evolution. Proceedings of the National Academy of Sciences USA 108:8363-8366.
Proteaephyllum reniforme	110.4	NA	NA	2.81	Angiosperm	Feild TS et al. (2011) Fossil evidence for Cretaceous escalation in angiosperm leaf vein evolution. Proceedings of the National Academy of Sciences USA 108:8363-8366.
Rogersia angustifolia	110.4	NA	NA	3.73	Angiosperm	Feild TS et al. (2011) Fossil evidence for Cretaceous escalation in angiosperm leaf vein evolution. Proceedings of the National Academy of Sciences USA 108:8363-8366.
"Sapindopsis" elliptica	110.4	NA	NA	4.11	Angiosperm	Hickey L.J., Doyle J.A. 1977. Earaly Cretaceous fossil evidence for angiosperm evolution. Botanical Review 43, 3-104.
Vitiphyllum multifidum	110.4	NA	NA	3.32	Angiosperm	Hickey L.J., Doyle J.A. 1977. Earaly Cretaceous fossil evidence for angiosperm evolution. Botanical Review 43, 3-104.
Sapindopsis magnifolia	104.2	NA	NA	7.82	Angiosperm	Hickey L.J., Doyle J.A. 1977. Earaly Cretaceous fossil evidence for angiosperm evolution. Botanical Review 43, 3-104.
Sapindopsis sp.	104.2	NA	NA	8.12	Angiosperm	Hickey L.J., Doyle J.A. 1977. Earaly Cretaceous fossil evidence for angiosperm evolution. Botanical Review 43, 3-104.
Sapindopsis sp.	104.2	NA	NA	6.73	Angiosperm	Hickey L.J., Doyle J.A. 1977. Earaly Cretaceous fossil evidence for angiosperm evolution. Botanical Review 43, 3-104.
Araliaephyllum sp. complex	104.2	NA	NA	6.5	Angiosperm	Hickey L.J., Doyle J.A. 1977. Earaly Cretaceous fossil evidence for angiosperm evolution. Botanical Review 43, 3-104.
unknown angiosperm sp. 2	104.2	NA	NA	5.65	Angiosperm	Hickey L.J., Doyle J.A. 1977. Earaly Cretaceous fossil evidence for angiosperm evolution. Botanical Review 43, 3-104.
unknown angiosperm sp. 3	104.2	NA	NA	6.86	Angiosperm	Hickey L.J., Doyle J.A. 1977. Earaly Cretaceous fossil evidence for angiosperm evolution. Botanical Review 43, 3-104.
Nelumbites extenunervis	104.2	NA	NA	3.86	Angiosperm	Hickey L.J., Doyle J.A. 1977. Earaly Cretaceous fossil evidence for angiosperm evolution. Botanical Review 43, 3-104.
Sapindopsis sp.	104.2	NA	NA	7.2	Angiosperm	Upchurch GR, Crane PR, Drinnan AN (1994) The Megaflora from the Quantico Locality (Upper Albian), Lower Cretaceous Potomac Group of Virginia. Virginia Museum of Natural. History Memoirs 4, 1–57.
Sapindopsis sp.	104.2	NA	NA	7.12	Angiosperm	Hickey L.J., Doyle J.A. 1977. Earaly Cretaceous fossil evidence for angiosperm evolution. Botanical Review 43, 3-104.
Sapindopsis variablis	104.2	NA	NA	7.61	Angiosperm	Hickey L.J., Doyle J.A. 1977. Earaly Cretaceous fossil evidence for angiosperm evolution. Botanical Review 43, 3-104.
Kachaikenia compuesta	101.2	NA	NA	5.36	Angiosperm	Cúneo R, Gandolfo MA (2005), Angiosperm leaves from the Kachaike Formation, Lower Cretaceous of Patagonia, Argentina. Review of Palaeobotany and Palynology 136:29-47.
Rogersia australis	101.2	NA	NA	3.29	Angiosperm	Cúneo R, Gandolfo MA (2005), Angiosperm leaves from the Kachaike Formation, Lower Cretaceous of Patagonia, Argentina. Review of Palaeobotany and Palynology 136:29-47.
Morphotype 1 angiosperm	101.2	NA	NA	2.82	Angiosperm	Cúneo R, Gandolfo MA (2005), Angiosperm leaves from the Kachaike Formation, Lower Cretaceous of Patagonia, Argentina. Review of Palaeobotany and Palynology 136:29-47.
Morphotype 4 angiosperm	101.2	NA	NA	2	Angiosperm	Cúneo R, Gandolfo MA (2005), Angiosperm leaves from the Kachaike Formation, Lower Cretaceous of Patagonia, Argentina. Review of Palaeobotany and Palynology 136:29-47.
Morphotype 3 angiosperm	101.2	NA	NA	6.11	Angiosperm	Cúneo R, Gandolfo MA (2005), Angiosperm leaves from the Kachaike Formation, Lower Cretaceous of Patagonia, Argentina. Review of Palaeobotany and Palynology 136:29-47.
Morfotipo A	101.2	NA	NA	6.01	Angiosperm	Feild TS et al. (2011) Fossil evidence for Cretaceous escalation in angiosperm leaf vein evolution. Proceedings of the National Academy of Sciences USA 108:8363-8366.
Thorhallenia dentata	101.2	NA	NA	7.79	Angiosperm	Feild TS et al. (2011) Fossil evidence for Cretaceous escalation in angiosperm leaf vein evolution. Proceedings of the National Academy of Sciences USA 108:8363-8366.
Morfotipo B	101.2	NA	NA	7.45	Angiosperm	Feild TS et al. (2011) Fossil evidence for Cretaceous escalation in angiosperm leaf vein evolution. Proceedings of the National Academy of Sciences USA 108:8363-8366.
Klitzschophyllites choffatii	102.7	NA	NA	1.61	Angiosperm	Gomez B, Coiffard C, Sender LM, Martín-Closas C, Villanueva-Amadoz U, Ferrer J (2009) Klitzschophyllites, aquatic basal eudicots (Ranunculales?) from the Upper Albian (Lower Cretaceous) of Northeastern Spain. International Journal of Plant Sciences 170:1075–1085.
Magnoliophyta sp1	101.2	NA	NA	6.91	Angiosperm	Archangelsky S, Barreda V, Passalia MG, Gandolfo MA, Pramparo M, Romero E, Cuneo R, Zamuner A, Iglesias A, Llorens M, Puebla GG, QuattrocchioN, Volkheimer W (2009) Early angiosperm diversification: evidence from southern South America. Cretaceous Research 30:1073-1082.
Myrtoidea patagonica	101.2	NA	NA	5.13	Angiosperm	Archangelsky S, Barreda V, Passalia MG, Gandolfo MA, Pramparo M, Romero E, Cuneo R, Zamuner A, Iglesias A, Llorens M, Puebla GG, QuattrocchioN, Volkheimer W (2009) Early angiosperm diversification: evidence from southern South America. Cretaceous Research 30:1073-1082.
Celastrophyllum arcinerve	104.2	NA	NA	3.83	Angiosperm	Hickey L.J., Doyle J.A. 1977. Earaly Cretaceous fossil evidence for angiosperm evolution. Botanical Review 43, 3-104.
Eucalyptolaurus (aff. Lauraceae)	102.7	NA	NA	6.6	Angiosperm	Coiffard C, Gomez B, Thiébaut M, Kvaček J, Thévenard F, Néraudeau D (2009) Intramarginal veined lauraceae leaves from the Albian - Cenomanian of Charente-Maritime (Western France). Palaeontology 52: 323-336.
Eucalypolaurus deprei	102.7	NA	NA	7.8	Angiosperm	Coiffard C, Gomez B, Thiébaut M, Kvaček J, Thévenard F, Néraudeau D (2009) Intramarginal veined lauraceae leaves from the Albian - Cenomanian of Charente-Maritime (Western France). Palaeontology 52: 323-336.
Ploufolia cerciforme	102.7	NA	NA	2.62	Angiosperm	Feild TS et al. (2011) Fossil evidence for Cretaceous escalation in angiosperm leaf vein evolution. Proceedings of the National Academy of Sciences USA 108:8363-8366.
Longstrethia aspera	102.7	NA	NA	3.654	Angiosperm	Feild TS et al. (2011) Fossil evidence for Cretaceous escalation in angiosperm leaf vein evolution. Proceedings of the National Academy of Sciences USA 108:8363-8366.
Liriophyllum kansense	102.7	NA	NA	5.76	Angiosperm	Wang H (2002) Diversity of angiosperm leaf megafossils from the Dakota Formation (Cenomanian, Cretaceous), north western interior, USA. University of Florida, PhD thesis.
Nelumbintes crassinervum	102.7	NA	NA	3.12	Angiosperm	Wang H (2002) Diversity of angiosperm leaf megafossils from the Dakota Formation (Cenomanian, Cretaceous), north western interior, USA. University of Florida, PhD thesis.
Crassideniticulum decurrens	102.7	NA	NA	3.61	Angiosperm	Wang H (2002) Diversity of angiosperm leaf megafossils from the Dakota Formation (Cenomanian, Cretaceous), north western interior, USA. University of Florida, PhD thesis.
Wolfiophyllum pfaffiana	102.7	NA	NA	3.45	Angiosperm	Wang H (2002) Diversity of angiosperm leaf megafossils from the Dakota Formation (Cenomanian, Cretaceous), north western interior, USA. University of Florida, PhD thesis.
Rogersia potteri	102.7	NA	NA	3.46	Angiosperm	Wang H (2002) Diversity of angiosperm leaf megafossils from the Dakota Formation (Cenomanian, Cretaceous), north western interior, USA. University of Florida, PhD thesis.
Rogersia kansense	102.7	NA	NA	3.89	Angiosperm	Wang H (2002) Diversity of angiosperm leaf megafossils from the Dakota Formation (Cenomanian, Cretaceous), north western interior, USA. University of Florida, PhD thesis.
Credneria cyclophylla	102.7	NA	NA	7.84	Angiosperm	Wang H (2002) Diversity of angiosperm leaf megafossils from the Dakota Formation (Cenomanian, Cretaceous), north western interior, USA. University of Florida, PhD thesis.
Sapindopsis bagleyae	102.7	NA	NA	7.12	Angiosperm	Wang H (2002) Diversity of angiosperm leaf megafossils from the Dakota Formation (Cenomanian, Cretaceous), north western interior, USA. University of Florida, PhD thesis.
Sapindopsis retallackii	102.7	NA	NA	7.75	Angiosperm	Wang H (2002) Diversity of angiosperm leaf megafossils from the Dakota Formation (Cenomanian, Cretaceous), north western interior, USA. University of Florida, PhD thesis.
Anisodromum wolfei	102.7	NA	NA	6.56	Angiosperm	Wang H (2002) Diversity of angiosperm leaf megafossils from the Dakota Formation (Cenomanian, Cretaceous), north western interior, USA. University of Florida, PhD thesis.
Dicotylophyllum leptovena	102.7	NA	NA	5.5	Angiosperm	Wang H (2002) Diversity of angiosperm leaf megafossils from the Dakota Formation (Cenomanian, Cretaceous), north western interior, USA. University of Florida, PhD thesis.
Meiophyllum expansolobum	102.7	NA	NA	7.5	Angiosperm	Wang H (2002) Diversity of angiosperm leaf megafossils from the Dakota Formation (Cenomanian, Cretaceous), north western interior, USA. University of Florida, PhD thesis.
Meiophyllum kowalskiae	102.7	NA	NA	6.47	Angiosperm	Wang H (2002) Diversity of angiosperm leaf megafossils from the Dakota Formation (Cenomanian, Cretaceous), north western interior, USA. University of Florida, PhD thesis.
Rogersia parlatorii	102.7	NA	NA	3.27	Angiosperm	Wang H, Dilcher DL (2006) Early Cretaceous angiosperm leaves from the Dakota Formation, Braun Ranch locality, Kansas, USA. Palaeontographica Abteilung B-Palaophytologie 273: 101-137.
Crassidenticulum decurrens	102.7	NA	NA	3.61	Angiosperm	Wang H, Dilcher DL (2006) Early Cretaceous angiosperm leaves from the Dakota Formation, Braun Ranch locality, Kansas, USA. Palaeontographica Abteilung B-Palaophytologie 273: 101-137.
Crassidenticulum landisae	102.7	NA	NA	3.37	Angiosperm	Wang H, Dilcher DL (2006) Early Cretaceous angiosperm leaves from the Dakota Formation, Braun Ranch locality, Kansas, USA. Palaeontographica Abteilung B-Palaophytologie 273: 101-137.
Trochodendroides elliptica	102.7	NA	NA	4.64	Angiosperm	Wang H, Dilcher DL (2006) Early Cretaceous angiosperm leaves from the Dakota Formation, Braun Ranch locality, Kansas, USA. Palaeontographica Abteilung B-Palaophytologie 273: 101-137.
Eoplatanus serrata	102.7	NA	NA	7.84	Angiosperm	Wang H, Dilcher DL (2006) Early Cretaceous angiosperm leaves from the Dakota Formation, Braun Ranch locality, Kansas, USA. Palaeontographica Abteilung B-Palaophytologie 273: 101-137.
Credneria quadrata	102.7	NA	NA	8.56	Angiosperm	Wang H, Dilcher DL (2006) Early Cretaceous angiosperm leaves from the Dakota Formation, Braun Ranch locality, Kansas, USA. Palaeontographica Abteilung B-Palaophytologie 273: 101-137.
Aspidiophyllum denticulatum	102.7	NA	NA	8.46	Angiosperm	Wang H, Dilcher DL (2006) Early Cretaceous angiosperm leaves from the Dakota Formation, Braun Ranch locality, Kansas, USA. Palaeontographica Abteilung B-Palaophytologie 273: 101-137.
Hickeyphyllum imhofii	102.7	NA	NA	3.36	Angiosperm	Wang H, Dilcher DL (2006) Early Cretaceous angiosperm leaves from the Dakota Formation, Braun Ranch locality, Kansas, USA. Palaeontographica Abteilung B-Palaophytologie 273: 101-137.
Dicotylophyllum braunii	102.7	NA	NA	5.45	Angiosperm	Wang H, Dilcher DL (2006) Early Cretaceous angiosperm leaves from the Dakota Formation, Braun Ranch locality, Kansas, USA. Palaeontographica Abteilung B-Palaophytologie 273: 101-137.
Wolfiophyllum daphneoides	102.7	NA	NA	4.23	Angiosperm	Wang H, Dilcher DL (2006) Early Cretaceous angiosperm leaves from the Dakota Formation, Braun Ranch locality, Kansas, USA. Palaeontographica Abteilung B-Palaophytologie 273: 101-137.
Dicotylophyllum huangi	102.7	NA	NA	8.76	Angiosperm	Wang H, Dilcher DL (2006) Early Cretaceous angiosperm leaves from the Dakota Formation, Braun Ranch locality, Kansas, USA. Palaeontographica Abteilung B-Palaophytologie 273: 101-137.
Dicotylophyllum sp.	102.7	NA	NA	4.88	Angiosperm	Wang H, Dilcher DL (2006) Early Cretaceous angiosperm leaves from the Dakota Formation, Braun Ranch locality, Kansas, USA. Palaeontographica Abteilung B-Palaophytologie 273: 101-137.
Wolfiophyllum heigii	102.7	NA	NA	4.12	Angiosperm	Wang H, Dilcher DL (2006) Early Cretaceous angiosperm leaves from the Dakota Formation, Braun Ranch locality, Kansas, USA. Palaeontographica Abteilung B-Palaophytologie 273: 101-137.
Rogersia lottii	102.7	NA	NA	4.65	Angiosperm	Wang H, Dilcher DL (2006) Early Cretaceous angiosperm leaves from the Dakota Formation, Braun Ranch locality, Kansas, USA. Palaeontographica Abteilung B-Palaophytologie 273: 101-137.
Landonia mullerii	102.7	NA	NA	5.78	Angiosperm	Wang H (2002) Diversity of angiosperm leaf megafossils from the Dakota Formation (Cenomanian, Cretaceous), north western interior, USA. University of Florida, PhD thesis.
Sungia delicatus	102.7	NA	NA	4.9	Angiosperm	Sender LM, Diez JB, Ferrer J, Pons D, Villanueva-Amadoz U, Ferrer J (2008) Middle Albian gymnosperms from the Río Martín Valley (Teruel, Spain). C. R. Palevol 7, 37–49.
Dicotophyllum aliquantuliserratum	100	NA	NA	9.66	Angiosperm	Upchurch GR, Dilcher DL (1990) Cenomanian angiosperm leaf megafossils, Dakota Formation, Rose Creek Locality, Jefferson County, Southeastern Nebraska. US Geological Survey Bulletin, 1915.
Longstrethia varidentata	100	NA	NA	4.36	Angiosperm	Upchurch GR, Dilcher DL (1990) Cenomanian angiosperm leaf megafossils, Dakota Formation, Rose Creek Locality, Jefferson County, Southeastern Nebraska. US Geological Survey Bulletin, 1915.
Dennsinervum kaulii	100	NA	NA	4.12	Angiosperm	Upchurch GR, Dilcher DL (1990) Cenomanian angiosperm leaf megafossils, Dakota Formation, Rose Creek Locality, Jefferson County, Southeastern Nebraska. US Geological Survey Bulletin, 1915.
Reynoldsiaophyllum nebraskense	100	NA	NA	2.56	Angiosperm	Upchurch GR, Dilcher DL (1990) Cenomanian angiosperm leaf megafossils, Dakota Formation, Rose Creek Locality, Jefferson County, Southeastern Nebraska. US Geological Survey Bulletin, 1915.
Didromophyllum basingeri	100	NA	NA	6.13	Angiosperm	Upchurch GR, Dilcher DL (1990) Cenomanian angiosperm leaf megafossils, Dakota Formation, Rose Creek Locality, Jefferson County, Southeastern Nebraska. US Geological Survey Bulletin, 1915.
New genus A	100	NA	NA	5.86	Angiosperm	Upchurch GR, Dilcher DL (1990) Cenomanian angiosperm leaf megafossils, Dakota Formation, Rose Creek Locality, Jefferson County, Southeastern Nebraska. US Geological Survey Bulletin, 1915.
Crassidenticulum decurrens	100	NA	NA	4.12	Angiosperm	Upchurch GR, Dilcher DL (1990) Cenomanian angiosperm leaf megafossils, Dakota Formation, Rose Creek Locality, Jefferson County, Southeastern Nebraska. US Geological Survey Bulletin, 1915.
Landonia calophylla	100	NA	NA	4.98	Angiosperm	Upchurch GR, Dilcher DL (1990) Cenomanian angiosperm leaf megafossils, Dakota Formation, Rose Creek Locality, Jefferson County, Southeastern Nebraska. US Geological Survey Bulletin, 1915.
Pabiania variloba	100	NA	NA	7.52	Angiosperm	Upchurch GR, Dilcher DL (1990) Cenomanian angiosperm leaf megafossils, Dakota Formation, Rose Creek Locality, Jefferson County, Southeastern Nebraska. US Geological Survey Bulletin, 1915.
Pandemophyllum kvacekii	100	NA	NA	8.78	Angiosperm	Upchurch GR, Dilcher DL (1990) Cenomanian angiosperm leaf megafossils, Dakota Formation, Rose Creek Locality, Jefferson County, Southeastern Nebraska. US Geological Survey Bulletin, 1915.
Pandemophyllum sp.	100	NA	NA	4.62	Angiosperm	Upchurch GR, Dilcher DL (1990) Cenomanian angiosperm leaf megafossils, Dakota Formation, Rose Creek Locality, Jefferson County, Southeastern Nebraska. US Geological Survey Bulletin, 1915.
Acritodromum ellipticum	100	NA	NA	4.8	Angiosperm	Upchurch GR, Dilcher DL (1990) Cenomanian angiosperm leaf megafossils, Dakota Formation, Rose Creek Locality, Jefferson County, Southeastern Nebraska. US Geological Survey Bulletin, 1915.
New Genus B	100	NA	NA	5.61	Angiosperm	Upchurch GR, Dilcher DL (1990) Cenomanian angiosperm leaf megafossils, Dakota Formation, Rose Creek Locality, Jefferson County, Southeastern Nebraska. US Geological Survey Bulletin, 1915.
Dicotylophyllum angularis	100	NA	NA	6.85	Angiosperm	Upchurch GR, Dilcher DL (1990) Cenomanian angiosperm leaf megafossils, Dakota Formation, Rose Creek Locality, Jefferson County, Southeastern Nebraska. US Geological Survey Bulletin, 1915.
Dicotylophyllum rosafluviatilis	100	NA	NA	6.96	Angiosperm	Upchurch GR, Dilcher DL (1990) Cenomanian angiosperm leaf megafossils, Dakota Formation, Rose Creek Locality, Jefferson County, Southeastern Nebraska. US Geological Survey Bulletin, 1915.
Pandemophyllum attenuatum	100	NA	NA	5.61	Angiosperm	Upchurch GR, Dilcher DL (1990) Cenomanian angiosperm leaf megafossils, Dakota Formation, Rose Creek Locality, Jefferson County, Southeastern Nebraska. US Geological Survey Bulletin, 1915.
Laurelia amarillana Berry 1937a, type material USNM-37870	95.4	NA	NA	3.31	Angiosperm	Iglesias A, Zamuner AB, Poiré DG, Larriestra F (2007) Diversity, taphonomy and palaeoecology of an angiosperm flora from Cretaceous (Cenomanian–Coniacian) in southern Patagonia, Argentina, Palaeontology 50:445–466; Berry EW (1937) An Upper Cretaceous flora from Patagonia, Johns Hopkins University. Studies in Geology 12:11–31.
Bignonites chalianum Berry 1937a, Type material USNM-37874	95.4	NA	NA	6.16	Angiosperm	Iglesias A, Zamuner AB, Poiré DG, Larriestra F (2007) Diversity, taphonomy and palaeoecology of an angiosperm flora from Cretaceous (Cenomanian–Coniacian) in southern Patagonia, Argentina, Palaeontology 50:445–466; Berry EW (1937) An Upper Cretaceous flora from Patagonia, Johns Hopkins University. Studies in Geology 12:11–31.
MA 100 morphotype (ME3-02 field number, collection number: MPM.-PB 1445)	95.4	NA	NA	5.56	Angiosperm	Iglesias A, Zamuner AB, Poiré DG, Larriestra F (2007) Diversity, taphonomy and palaeoecology of an angiosperm flora from Cretaceous (Cenomanian–Coniacian) in southern Patagonia, Argentina, Palaeontology 50:445–468
MA 109 morphotype (ME2-05 field number, collection number: MPM-PB 1309)	95.4	NA	NA	4.16	Angiosperm	Iglesias A, Zamuner AB, Poiré DG, Larriestra F (2007) Diversity, taphonomy and palaeoecology of an angiosperm flora from Cretaceous (Cenomanian–Coniacian) in southern Patagonia, Argentina, Palaeontology 50:445–469
MA105 morphotype (MA1-110 field number, collection number: MPM-PB 1371)	95.4	NA	NA	4.76	Angiosperm	Iglesias A, Zamuner AB, Poiré DG, Larriestra F (2007) Diversity, taphonomy and palaeoecology of an angiosperm flora from Cretaceous (Cenomanian–Coniacian) in southern Patagonia, Argentina, Palaeontology 50:445–470
MA102 morphotype (field number ME1-7; collection number: MPM-PB-1323)	95.4	NA	NA	2.59	Angiosperm	Iglesias A, Zamuner AB, Poiré DG, Larriestra F (2007) Diversity, taphonomy and palaeoecology of an angiosperm flora from Cretaceous (Cenomanian–Coniacian) in southern Patagonia, Argentina, Palaeontology 50:445–471
MA101 morphotype (field number ME1-321; collection number: MPM-PB-1330)	95.4	NA	NA	3.4	Angiosperm	Iglesias A, Zamuner AB, Poiré DG, Larriestra F (2007) Diversity, taphonomy and palaeoecology of an angiosperm flora from Cretaceous (Cenomanian–Coniacian) in southern Patagonia, Argentina, Palaeontology 50:445–472
Jarzenia kanbrasota	95.4	NA	NA	7.84	Angiosperm	Wang H (2002) Diversity of angiosperm leaf megafossils from the Dakota Formation (Cenomanian, Cretaceous), north western interior, USA. University of Florida, PhD thesis.
Dennsinervum kaulii	95.4	NA	NA	4.05	Angiosperm	Wang H (2002) Diversity of angiosperm leaf megafossils from the Dakota Formation (Cenomanian, Cretaceous), north western interior, USA. University of Florida, PhD thesis.
Crassidenticulum cracendentis	95.4	NA	NA	4.61	Angiosperm	Wang H (2002) Diversity of angiosperm leaf megafossils from the Dakota Formation (Cenomanian, Cretaceous), north western interior, USA. University of Florida, PhD thesis.
Manchesterii macrophylla	95.4	NA	NA	8.34	Angiosperm	Wang H (2002) Diversity of angiosperm leaf megafossils from the Dakota Formation (Cenomanian, Cretaceous), north western interior, USA. University of Florida, PhD thesis.
Pandemophyllum attenuatum	95.4	NA	NA	6.51	Angiosperm	Wang H (2002) Diversity of angiosperm leaf megafossils from the Dakota Formation (Cenomanian, Cretaceous), north western interior, USA. University of Florida, PhD thesis.
Setterholmia rotundifolia	95.4	NA	NA	6.54	Angiosperm	Wang H (2002) Diversity of angiosperm leaf megafossils from the Dakota Formation (Cenomanian, Cretaceous), north western interior, USA. University of Florida, PhD thesis.
Wolfiophyllum pfaffiana	95.4	NA	NA	4.8	Angiosperm	Wang H (2002) Diversity of angiosperm leaf megafossils from the Dakota Formation (Cenomanian, Cretaceous), north western interior, USA. University of Florida, PhD thesis.
Rogersia dakotensis	95.4	NA	NA	3.84	Angiosperm	Wang H (2002) Diversity of angiosperm leaf megafossils from the Dakota Formation (Cenomanian, Cretaceous), north western interior, USA. University of Florida, PhD thesis.
Trochodendroides rhomboideus	95.4	NA	NA	5.6	Angiosperm	Wang H (2002) Diversity of angiosperm leaf megafossils from the Dakota Formation (Cenomanian, Cretaceous), north western interior, USA. University of Florida, PhD thesis.
Credneria cyclophylla	95.4	NA	NA	7.89	Angiosperm	Wang H (2002) Diversity of angiosperm leaf megafossils from the Dakota Formation (Cenomanian, Cretaceous), north western interior, USA. University of Florida, PhD thesis.
Dicotylophyllum coughlantia	95.4	NA	NA	8.45	Angiosperm	Wang H (2002) Diversity of angiosperm leaf megafossils from the Dakota Formation (Cenomanian, Cretaceous), north western interior, USA. University of Florida, PhD thesis.
Setterholmia deleta	95.4	NA	NA	6.12	Angiosperm	Wang H (2002) Diversity of angiosperm leaf megafossils from the Dakota Formation (Cenomanian, Cretaceous), north western interior, USA. University of Florida, PhD thesis.
Araliopsoides cretacea	97.8	NA	NA	5	Angiosperm	Hickey L.J., Doyle J.A. 1977. Earaly Cretaceous fossil evidence for angiosperm evolution. Botanical Review 43, 3-104.
Angiosperm	97.8	NA	NA	5.12	Angiosperm	Hickey L.J., Doyle J.A. 1977. Earaly Cretaceous fossil evidence for angiosperm evolution. Botanical Review 43, 3-104.
Angiosperm	97.8	NA	NA	6.23	Angiosperm	Hickey L.J., Doyle J.A. 1977. Earaly Cretaceous fossil evidence for angiosperm evolution. Botanical Review 43, 3-104.
Angiosperm	97.8	NA	NA	5.5	Angiosperm	Hickey L.J., Doyle J.A. 1977. Earaly Cretaceous fossil evidence for angiosperm evolution. Botanical Review 43, 3-104.
Angiosperm	97.8	NA	NA	5.4	Angiosperm	Hickey L.J., Doyle J.A. 1977. Earaly Cretaceous fossil evidence for angiosperm evolution. Botanical Review 43, 3-104.
Lysichiton austriacus	77.05	NA	NA	3.45	Angiosperm	Feild TS et al. (2011) Fossil evidence for Cretaceous escalation in angiosperm leaf vein evolution. Proceedings of the National Academy of Sciences USA 108:8363-8366.
Pandanites trinervis	77.05	NA	NA	4.51	Angiosperm	Feild TS et al. (2011) Fossil evidence for Cretaceous escalation in angiosperm leaf vein evolution. Proceedings of the National Academy of Sciences USA 108:8363-8366.
Sabalites longirhachis	77.05	NA	NA	7.45	Angiosperm	Feild TS et al. (2011) Fossil evidence for Cretaceous escalation in angiosperm leaf vein evolution. Proceedings of the National Academy of Sciences USA 108:8363-8366.
Monocotylophyllum sp. 1	77.05	NA	NA	5.65	Angiosperm	Feild TS et al. (2011) Fossil evidence for Cretaceous escalation in angiosperm leaf vein evolution. Proceedings of the National Academy of Sciences USA 108:8363-8366.
Compositiphyllum serratum	77.05	NA	NA	8.12	Angiosperm	Feild TS et al. (2011) Fossil evidence for Cretaceous escalation in angiosperm leaf vein evolution. Proceedings of the National Academy of Sciences USA 108:8363-8366.
Grebenkia eurpoaea	77.05	NA	NA	6.68	Angiosperm	Feild TS et al. (2011) Fossil evidence for Cretaceous escalation in angiosperm leaf vein evolution. Proceedings of the National Academy of Sciences USA 108:8363-8366.
Juglandiphyllites cretaceus	77.05	NA	NA	8.14	Angiosperm	Feild TS et al. (2011) Fossil evidence for Cretaceous escalation in angiosperm leaf vein evolution. Proceedings of the National Academy of Sciences USA 108:8363-8366.
Brasenites krasseri	77.05	NA	NA	7.12	Angiosperm	Feild TS et al. (2011) Fossil evidence for Cretaceous escalation in angiosperm leaf vein evolution. Proceedings of the National Academy of Sciences USA 108:8363-8366.
Dicotylophyllum proteodies	77.05	NA	NA	9.45	Angiosperm	Feild TS et al. (2011) Fossil evidence for Cretaceous escalation in angiosperm leaf vein evolution. Proceedings of the National Academy of Sciences USA 108:8363-8366.
Dicotylophyllum species 5	77.05	NA	NA	7.91	Angiosperm	Feild TS et al. (2011) Fossil evidence for Cretaceous escalation in angiosperm leaf vein evolution. Proceedings of the National Academy of Sciences USA 108:8363-8366.
Ettinghausenia gruenbachiana	77.05	NA	NA	7.8	Angiosperm	Feild TS et al. (2011) Fossil evidence for Cretaceous escalation in angiosperm leaf vein evolution. Proceedings of the National Academy of Sciences USA 108:8363-8366.
GD01-20223-1	69	NA	NA	8.59	Angiosperm	Feild TS et al. (2011) Fossil evidence for Cretaceous escalation in angiosperm leaf vein evolution. Proceedings of the National Academy of Sciences USA 108:8363-8366.
GD01-21368-1	69	NA	NA	10.03	Angiosperm	Feild TS et al. (2011) Fossil evidence for Cretaceous escalation in angiosperm leaf vein evolution. Proceedings of the National Academy of Sciences USA 108:8363-8366.
GD02-21092-1	69	NA	NA	11.72	Angiosperm	Feild TS et al. (2011) Fossil evidence for Cretaceous escalation in angiosperm leaf vein evolution. Proceedings of the National Academy of Sciences USA 108:8363-8366.
GD06-20753-2	69	NA	NA	11.95	Angiosperm	Feild TS et al. (2011) Fossil evidence for Cretaceous escalation in angiosperm leaf vein evolution. Proceedings of the National Academy of Sciences USA 108:8363-8366.
GD08-20956-1	69	NA	NA	12.34	Angiosperm	Feild TS et al. (2011) Fossil evidence for Cretaceous escalation in angiosperm leaf vein evolution. Proceedings of the National Academy of Sciences USA 108:8363-8366.
GD08-20975-2	69	NA	NA	12.41	Angiosperm	Feild TS et al. (2011) Fossil evidence for Cretaceous escalation in angiosperm leaf vein evolution. Proceedings of the National Academy of Sciences USA 108:8363-8366.
GD08-21266-2	69	NA	NA	14.74	Angiosperm	Feild TS et al. (2011) Fossil evidence for Cretaceous escalation in angiosperm leaf vein evolution. Proceedings of the National Academy of Sciences USA 108:8363-8366.
GD29-20776-1	69	NA	NA	13.21	Angiosperm	Feild TS et al. (2011) Fossil evidence for Cretaceous escalation in angiosperm leaf vein evolution. Proceedings of the National Academy of Sciences USA 108:8363-8366.
GD35-20808-35	69	NA	NA	12.2	Angiosperm	Feild TS et al. (2011) Fossil evidence for Cretaceous escalation in angiosperm leaf vein evolution. Proceedings of the National Academy of Sciences USA 108:8363-8366.
GD53-20353-1	69	NA	NA	11.5	Angiosperm	Feild TS et al. (2011) Fossil evidence for Cretaceous escalation in angiosperm leaf vein evolution. Proceedings of the National Academy of Sciences USA 108:8363-8366.
GD54-20559-4	69	NA	NA	15.42	Angiosperm	Feild TS et al. (2011) Fossil evidence for Cretaceous escalation in angiosperm leaf vein evolution. Proceedings of the National Academy of Sciences USA 108:8363-8366.
GD50	69	NA	NA	7.33	Angiosperm	Feild TS et al. (2011) Fossil evidence for Cretaceous escalation in angiosperm leaf vein evolution. Proceedings of the National Academy of Sciences USA 108:8363-8366.
SA010 morphotype (=Laurophyllum piatnitzkyi Berry 1937b) (field number PL2-883)	63.6	NA	NA	11	Angiosperm	Iglesias A, Zamuner AB, Poiré DG, Larriestra F (2007) Diversity, taphonomy and palaeoecology of an angiosperm flora from Cretaceous (Cenomanian–Coniacian) in southern Patagonia, Argentina, Palaeontology 50:445–466
SA010 morphotype (=Laurophyllum piatnitzkyi Berry 1937b) (field number PL2-1120)	63.6	NA	NA	10.98	Angiosperm	Iglesias A, Zamuner AB, Poiré DG, Larriestra F (2007) Diversity, taphonomy and palaeoecology of an angiosperm flora from Cretaceous (Cenomanian–Coniacian) in southern Patagonia, Argentina, Palaeontology 50:445–467
SA014 morphotype (=Sterculia acuminataloba Berry 1937b) (field number PL2-696)	63.6	NA	NA	8.78	Angiosperm	Iglesias A, Zamuner AB, Poiré DG, Larriestra F (2007) Diversity, taphonomy and palaeoecology of an angiosperm flora from Cretaceous (Cenomanian–Coniacian) in southern Patagonia, Argentina, Palaeontology 50:445–468
SA016 morphotype (field number PL2-1461)	63.6	NA	NA	11.64	Angiosperm	Iglesias A, Zamuner AB, Poiré DG, Larriestra F (2007) Diversity, taphonomy and palaeoecology of an angiosperm flora from Cretaceous (Cenomanian–Coniacian) in southern Patagonia, Argentina, Palaeontology 50:445–469
SA019 morphotype (field number PL2-1883)	63.6	NA	NA	10.12	Angiosperm	Iglesias A, Zamuner AB, Poiré DG, Larriestra F (2007) Diversity, taphonomy and palaeoecology of an angiosperm flora from Cretaceous (Cenomanian–Coniacian) in southern Patagonia, Argentina, Palaeontology 50:445–470
SA020 morphotype (field number PL2-553)	63.6	NA	NA	6.78	Angiosperm	Iglesias A, Zamuner AB, Poiré DG, Larriestra F (2007) Diversity, taphonomy and palaeoecology of an angiosperm flora from Cretaceous (Cenomanian–Coniacian) in southern Patagonia, Argentina, Palaeontology 50:445–471
SA032 morphotype (monocot palm) (field number PL1-189)	63.6	NA	NA	8.59	Angiosperm	Iglesias A, Zamuner AB, Poiré DG, Larriestra F (2007) Diversity, taphonomy and palaeoecology of an angiosperm flora from Cretaceous (Cenomanian–Coniacian) in southern Patagonia, Argentina, Palaeontology 50:445–472
SA35 morphotype (field number PL1-894)	63.6	NA	NA	10.59	Angiosperm	Iglesias A, Zamuner AB, Poiré DG, Larriestra F (2007) Diversity, taphonomy and palaeoecology of an angiosperm flora from Cretaceous (Cenomanian–Coniacian) in southern Patagonia, Argentina, Palaeontology 50:445–473
SA039 morphotype (=Paranymphaea aristolochiaformis Berry 1937b) (field number PL1-945)	63.6	NA	NA	9.744	Angiosperm	Iglesias A, Zamuner AB, Poiré DG, Larriestra F (2007) Diversity, taphonomy and palaeoecology of an angiosperm flora from Cretaceous (Cenomanian–Coniacian) in southern Patagonia, Argentina, Palaeontology 50:445–474
SA041 morphotype (field number PL2-1150)	63.6	NA	NA	8.679	Angiosperm	Iglesias A, Zamuner AB, Poiré DG, Larriestra F (2007) Diversity, taphonomy and palaeoecology of an angiosperm flora from Cretaceous (Cenomanian–Coniacian) in southern Patagonia, Argentina, Palaeontology 50:445–475
SA043 morphotype (field number PL2-321)	63.6	NA	NA	6.7	Angiosperm	Iglesias A, Zamuner AB, Poiré DG, Larriestra F (2007) Diversity, taphonomy and palaeoecology of an angiosperm flora from Cretaceous (Cenomanian–Coniacian) in southern Patagonia, Argentina, Palaeontology 50:445–476
SA044 morphotype (field number PL1-980)	63.6	NA	NA	12.72	Angiosperm	Iglesias A, Zamuner AB, Poiré DG, Larriestra F (2007) Diversity, taphonomy and palaeoecology of an angiosperm flora from Cretaceous (Cenomanian–Coniacian) in southern Patagonia, Argentina, Palaeontology 50:445–477
SA046 morphotype (= Laurophyllum chubutensis Berry 1937b) (field number PL1-894)	63.6	NA	NA	9.12	Angiosperm	Iglesias A, Zamuner AB, Poiré DG, Larriestra F (2007) Diversity, taphonomy and palaeoecology of an angiosperm flora from Cretaceous (Cenomanian–Coniacian) in southern Patagonia, Argentina, Palaeontology 50:445–478
SA049 morphotype (= Myrica premira Berry 1937b) (field number PL2-1260)	63.6	NA	NA	13.45	Angiosperm	Iglesias A, Zamuner AB, Poiré DG, Larriestra F (2007) Diversity, taphonomy and palaeoecology of an angiosperm flora from Cretaceous (Cenomanian–Coniacian) in southern Patagonia, Argentina, Palaeontology 50:445–479
SA050 morphotype (field number PL2-622)	63.6	NA	NA	8.4	Angiosperm	Iglesias A, Zamuner AB, Poiré DG, Larriestra F (2007) Diversity, taphonomy and palaeoecology of an angiosperm flora from Cretaceous (Cenomanian–Coniacian) in southern Patagonia, Argentina, Palaeontology 50:445–480
SA053 monocot morphotype (field number PL1-688)	63.6	NA	NA	6.12	Angiosperm	Iglesias A, Zamuner AB, Poiré DG, Larriestra F (2007) Diversity, taphonomy and palaeoecology of an angiosperm flora from Cretaceous (Cenomanian–Coniacian) in southern Patagonia, Argentina, Palaeontology 50:445–481
SA054 morphotype (field number PL2-508)	63.6	NA	NA	5.43	Angiosperm	Iglesias A, Zamuner AB, Poiré DG, Larriestra F (2007) Diversity, taphonomy and palaeoecology of an angiosperm flora from Cretaceous (Cenomanian–Coniacian) in southern Patagonia, Argentina, Palaeontology 50:445–482
SA056 morphotype (field number PL1-823)	63.6	NA	NA	8.56	Angiosperm	Iglesias A, Zamuner AB, Poiré DG, Larriestra F (2007) Diversity, taphonomy and palaeoecology of an angiosperm flora from Cretaceous (Cenomanian–Coniacian) in southern Patagonia, Argentina, Palaeontology 50:445–483
SA057 morphotype (field number PL2-518)	63.6	NA	NA	11	Angiosperm	Iglesias A, Zamuner AB, Poiré DG, Larriestra F (2007) Diversity, taphonomy and palaeoecology of an angiosperm flora from Cretaceous (Cenomanian–Coniacian) in southern Patagonia, Argentina, Palaeontology 50:445–484
SA058 morphotype (field number PL2-187)	63.6	NA	NA	12.57	Angiosperm	Iglesias A, Zamuner AB, Poiré DG, Larriestra F (2007) Diversity, taphonomy and palaeoecology of an angiosperm flora from Cretaceous (Cenomanian–Coniacian) in southern Patagonia, Argentina, Palaeontology 50:445–485
SA059 morphotype (field number PL2-589)	63.6	NA	NA	6.98	Angiosperm	Iglesias A, Zamuner AB, Poiré DG, Larriestra F (2007) Diversity, taphonomy and palaeoecology of an angiosperm flora from Cretaceous (Cenomanian–Coniacian) in southern Patagonia, Argentina, Palaeontology 50:445–486
SA060 morphotype (field number PL2-690)	63.6	NA	NA	12.02	Angiosperm	Iglesias A, Zamuner AB, Poiré DG, Larriestra F (2007) Diversity, taphonomy and palaeoecology of an angiosperm flora from Cretaceous (Cenomanian–Coniacian) in southern Patagonia, Argentina, Palaeontology 50:445–487
SA073 morphotype (field number LF06-158)	61.5	NA	NA	9.81	Angiosperm	Iglesias A, Zamuner AB, Poiré DG, Larriestra F (2007) Diversity, taphonomy and palaeoecology of an angiosperm flora from Cretaceous (Cenomanian–Coniacian) in southern Patagonia, Argentina, Palaeontology 50:445–488
SA074 morphotype (field number LF06-457)	61.5	NA	NA	12.1	Angiosperm	Iglesias A, Zamuner AB, Poiré DG, Larriestra F (2007) Diversity, taphonomy and palaeoecology of an angiosperm flora from Cretaceous (Cenomanian–Coniacian) in southern Patagonia, Argentina, Palaeontology 50:445–489
SA075 morphotype (field number LF06-194)	61.5	NA	NA	10.12	Angiosperm	Iglesias A, Zamuner AB, Poiré DG, Larriestra F (2007) Diversity, taphonomy and palaeoecology of an angiosperm flora from Cretaceous (Cenomanian–Coniacian) in southern Patagonia, Argentina, Palaeontology 50:445–490
SA061 morphotype (field number PL2-129)	63.6	NA	NA	4.82	Angiosperm	Iglesias A, Zamuner AB, Poiré DG, Larriestra F (2007) Diversity, taphonomy and palaeoecology of an angiosperm flora from Cretaceous (Cenomanian–Coniacian) in southern Patagonia, Argentina, Palaeontology 50:445–491
SA020 Morphotype (field number PL2-553)	63.6	NA	NA	7.57	Angiosperm	Iglesias A, Zamuner AB, Poiré DG, Larriestra F (2007) Diversity, taphonomy and palaeoecology of an angiosperm flora from Cretaceous (Cenomanian–Coniacian) in southern Patagonia, Argentina, Palaeontology 50:445–492
SA079 morphotype (field number LF06-352)	61.5	NA	NA	11.45	Angiosperm	Iglesias A, Zamuner AB, Poiré DG, Larriestra F (2007) Diversity, taphonomy and palaeoecology of an angiosperm flora from Cretaceous (Cenomanian–Coniacian) in southern Patagonia, Argentina, Palaeontology 50:445–493
SA020 morphotype (field number PL2-648)	63.6	NA	NA	14.36	Angiosperm	Iglesias A, Zamuner AB, Poiré DG, Larriestra F (2007) Diversity, taphonomy and palaeoecology of an angiosperm flora from Cretaceous (Cenomanian–Coniacian) in southern Patagonia, Argentina, Palaeontology 50:445–494
SA004 morphotype (field numberPL2-837)	63.6	NA	NA	7.59	Angiosperm	Iglesias A, Zamuner AB, Poiré DG, Larriestra F (2007) Diversity, taphonomy and palaeoecology of an angiosperm flora from Cretaceous (Cenomanian–Coniacian) in southern Patagonia, Argentina, Palaeontology 50:445–495
SA010 morphotype (field number PL2-883)	63.6	NA	NA	13.1	Angiosperm	Iglesias A, Zamuner AB, Poiré DG, Larriestra F (2007) Diversity, taphonomy and palaeoecology of an angiosperm flora from Cretaceous (Cenomanian–Coniacian) in southern Patagonia, Argentina, Palaeontology 50:445–496
SA020 morphotype (field number PL2-894)	63.6	NA	NA	11.35	Angiosperm	Iglesias A, Zamuner AB, Poiré DG, Larriestra F (2007) Diversity, taphonomy and palaeoecology of an angiosperm flora from Cretaceous (Cenomanian–Coniacian) in southern Patagonia, Argentina, Palaeontology 50:445–497
SA049 morphotype (field number PL2-920)	63.6	NA	NA	15.17	Angiosperm	Iglesias A, Zamuner AB, Poiré DG, Larriestra F (2007) Diversity, taphonomy and palaeoecology of an angiosperm flora from Cretaceous (Cenomanian–Coniacian) in southern Patagonia, Argentina, Palaeontology 50:445–498
SA014 morphotype (field number PL2-1206)	63.6	NA	NA	10	Angiosperm	Iglesias A, Zamuner AB, Poiré DG, Larriestra F (2007) Diversity, taphonomy and palaeoecology of an angiosperm flora from Cretaceous (Cenomanian–Coniacian) in southern Patagonia, Argentina, Palaeontology 50:445–499
SA004 morphotype (field number PL2-1340)	63.6	NA	NA	11.69	Angiosperm	Iglesias A, Zamuner AB, Poiré DG, Larriestra F (2007) Diversity, taphonomy and palaeoecology of an angiosperm flora from Cretaceous (Cenomanian–Coniacian) in southern Patagonia, Argentina, Palaeontology 50:445–500
SA041 morphotype (field number PL2-1386 )	63.6	NA	NA	8.27	Angiosperm	Iglesias A, Zamuner AB, Poiré DG, Larriestra F (2007) Diversity, taphonomy and palaeoecology of an angiosperm flora from Cretaceous (Cenomanian–Coniacian) in southern Patagonia, Argentina, Palaeontology 50:445–501
CJ10	58	NA	NA	7.45	Angiosperm	Wing S.L. et al. 2009. Late Paleocene fossils from the Cerrejon Formation, Colombia, are the earliest resord of Neotropical rainforest. Proceedings of the National Academey of Sciences USA 106, 18627-18632.
CJ20	58	NA	NA	9.87	Angiosperm	Wing S.L. et al. 2009. Late Paleocene fossils from the Cerrejon Formation, Colombia, are the earliest resord of Neotropical rainforest. Proceedings of the National Academey of Sciences USA 106, 18627-18632.
CJ12	58	NA	NA	8.63	Angiosperm	Wing S.L. et al. 2009. Late Paleocene fossils from the Cerrejon Formation, Colombia, are the earliest resord of Neotropical rainforest. Proceedings of the National Academey of Sciences USA 106, 18627-18632.
CJ13	58	NA	NA	8.18	Angiosperm	Wing S.L. et al. 2009. Late Paleocene fossils from the Cerrejon Formation, Colombia, are the earliest resord of Neotropical rainforest. Proceedings of the National Academey of Sciences USA 106, 18627-18632.
CJ6	58	NA	NA	12.56	Angiosperm	Wing S.L. et al. 2009. Late Paleocene fossils from the Cerrejon Formation, Colombia, are the earliest resord of Neotropical rainforest. Proceedings of the National Academey of Sciences USA 106, 18627-18632.
CJ3	58	NA	NA	7.88	Angiosperm	Wing S.L. et al. 2009. Late Paleocene fossils from the Cerrejon Formation, Colombia, are the earliest resord of Neotropical rainforest. Proceedings of the National Academey of Sciences USA 106, 18627-18632.
CJ19	58	NA	NA	10.15	Angiosperm	Wing S.L. et al. 2009. Late Paleocene fossils from the Cerrejon Formation, Colombia, are the earliest resord of Neotropical rainforest. Proceedings of the National Academey of Sciences USA 106, 18627-18632.
CJ20	58	NA	NA	7.34	Angiosperm	Wing S.L. et al. 2009. Late Paleocene fossils from the Cerrejon Formation, Colombia, are the earliest resord of Neotropical rainforest. Proceedings of the National Academey of Sciences USA 106, 18627-18632.
CJ30	58	NA	NA	7.15	Angiosperm	Wing S.L. et al. 2009. Late Paleocene fossils from the Cerrejon Formation, Colombia, are the earliest resord of Neotropical rainforest. Proceedings of the National Academey of Sciences USA 106, 18627-18632.
CJ58	58	NA	NA	6.66	Angiosperm	Wing S.L. et al. 2009. Late Paleocene fossils from the Cerrejon Formation, Colombia, are the earliest resord of Neotropical rainforest. Proceedings of the National Academey of Sciences USA 106, 18627-18632.
CJ40	58	NA	NA	13.9	Angiosperm	Wing S.L. et al. 2009. Late Paleocene fossils from the Cerrejon Formation, Colombia, are the earliest resord of Neotropical rainforest. Proceedings of the National Academey of Sciences USA 106, 18627-18632.
CJ22	58	NA	NA	10.26	Angiosperm	Wing S.L. et al. 2009. Late Paleocene fossils from the Cerrejon Formation, Colombia, are the earliest resord of Neotropical rainforest. Proceedings of the National Academey of Sciences USA 106, 18627-18632.
CJ23	58	NA	NA	2.34	Angiosperm	Wing S.L. et al. 2009. Late Paleocene fossils from the Cerrejon Formation, Colombia, are the earliest resord of Neotropical rainforest. Proceedings of the National Academey of Sciences USA 106, 18627-18632.
CJ24	58	NA	NA	6.67	Angiosperm	Wing S.L. et al. 2009. Late Paleocene fossils from the Cerrejon Formation, Colombia, are the earliest resord of Neotropical rainforest. Proceedings of the National Academey of Sciences USA 106, 18627-18632.
CJ25	58	NA	NA	10.3	Angiosperm	Wing S.L. et al. 2009. Late Paleocene fossils from the Cerrejon Formation, Colombia, are the earliest resord of Neotropical rainforest. Proceedings of the National Academey of Sciences USA 106, 18627-18632.
CJ27	58	NA	NA	10.8	Angiosperm	Wing S.L. et al. 2009. Late Paleocene fossils from the Cerrejon Formation, Colombia, are the earliest resord of Neotropical rainforest. Proceedings of the National Academey of Sciences USA 106, 18627-18632.
CJ28	58	NA	NA	10.56	Angiosperm	Wing S.L. et al. 2009. Late Paleocene fossils from the Cerrejon Formation, Colombia, are the earliest resord of Neotropical rainforest. Proceedings of the National Academey of Sciences USA 106, 18627-18632.
CJ32	58	NA	NA	8.23	Angiosperm	Wing S.L. et al. 2009. Late Paleocene fossils from the Cerrejon Formation, Colombia, are the earliest resord of Neotropical rainforest. Proceedings of the National Academey of Sciences USA 106, 18627-18632.
CJ43	58	NA	NA	8.62	Angiosperm	Wing S.L. et al. 2009. Late Paleocene fossils from the Cerrejon Formation, Colombia, are the earliest resord of Neotropical rainforest. Proceedings of the National Academey of Sciences USA 106, 18627-18632.
CJ49	58	NA	NA	4.04	Angiosperm	Wing S.L. et al. 2009. Late Paleocene fossils from the Cerrejon Formation, Colombia, are the earliest resord of Neotropical rainforest. Proceedings of the National Academey of Sciences USA 106, 18627-18632.
CJ58	58	NA	NA	6.5	Angiosperm	Wing S.L. et al. 2009. Late Paleocene fossils from the Cerrejon Formation, Colombia, are the earliest resord of Neotropical rainforest. Proceedings of the National Academey of Sciences USA 106, 18627-18632.
CJ53	58	NA	NA	10.44	Angiosperm	Wing S.L. et al. 2009. Late Paleocene fossils from the Cerrejon Formation, Colombia, are the earliest resord of Neotropical rainforest. Proceedings of the National Academey of Sciences USA 106, 18627-18632.
CJ82	58	NA	NA	15.65	Angiosperm	Wing S.L. et al. 2009. Late Paleocene fossils from the Cerrejon Formation, Colombia, are the earliest resord of Neotropical rainforest. Proceedings of the National Academey of Sciences USA 106, 18627-18632.
CJ84	58	NA	NA	10.27	Angiosperm	Wing S.L. et al. 2009. Late Paleocene fossils from the Cerrejon Formation, Colombia, are the earliest resord of Neotropical rainforest. Proceedings of the National Academey of Sciences USA 106, 18627-18632.
CJ55	58	NA	NA	14	Angiosperm	Wing S.L. et al. 2009. Late Paleocene fossils from the Cerrejon Formation, Colombia, are the earliest resord of Neotropical rainforest. Proceedings of the National Academey of Sciences USA 106, 18627-18632.
CJ82	58	NA	NA	15.71	Angiosperm	Wing S.L. et al. 2009. Late Paleocene fossils from the Cerrejon Formation, Colombia, are the earliest resord of Neotropical rainforest. Proceedings of the National Academey of Sciences USA 106, 18627-18632.
CJ84	58	NA	NA	10.27	Angiosperm	Wing S.L. et al. 2009. Late Paleocene fossils from the Cerrejon Formation, Colombia, are the earliest resord of Neotropical rainforest. Proceedings of the National Academey of Sciences USA 106, 18627-18632.
CJ62	58	NA	NA	4.7	Angiosperm	Wing S.L. et al. 2009. Late Paleocene fossils from the Cerrejon Formation, Colombia, are the earliest resord of Neotropical rainforest. Proceedings of the National Academey of Sciences USA 106, 18627-18632.
CJ63	58	NA	NA	4.2	Angiosperm	Wing S.L. et al. 2009. Late Paleocene fossils from the Cerrejon Formation, Colombia, are the earliest resord of Neotropical rainforest. Proceedings of the National Academey of Sciences USA 106, 18627-18632.
CJ65	58	NA	NA	5.3	Angiosperm	Wing S.L. et al. 2009. Late Paleocene fossils from the Cerrejon Formation, Colombia, are the earliest resord of Neotropical rainforest. Proceedings of the National Academey of Sciences USA 106, 18627-18632.
CJ108	58	NA	NA	3.81	Angiosperm	Wing S.L. et al. 2009. Late Paleocene fossils from the Cerrejon Formation, Colombia, are the earliest resord of Neotropical rainforest. Proceedings of the National Academey of Sciences USA 106, 18627-18632.
